# Supplementary material for: Three new species of the genus Coddingtonia from Asia (Araneae, Theridiosomatidae)
Source: Zookeys. 2019 Nov 5;886:113–26. doi: 10.3897/zookeys.886.35492 (PMC6851222; doi:10.3897/zookeys.886.35492)
Supplement: XML Treatment for Coddingtonia [file zookeys.886.35492-treatment1.xml]

<!DOCTYPE tp:taxon-treatment
  PUBLIC "-//TaxonX//DTD Taxonomic Treatment Publishing DTD v0 20100105//EN" "tax-treatment-NSO.dtd">
<tp:taxon-treatment xmlns:tp="http://www.plazi.org/taxpub"><tp:treatment-meta><kwd-group><label>Taxon classification</label><kwd><named-content xmlns:xlink="http://www.w3.org/1999/xlink" content-type="kingdom">Animalia</named-content></kwd><kwd><named-content xmlns:xlink="http://www.w3.org/1999/xlink" content-type="order">Araneae</named-content></kwd><kwd><named-content xmlns:xlink="http://www.w3.org/1999/xlink" content-type="family">Theridiosomatidae</named-content></kwd></kwd-group><mixed-citation publication-type="journal"><person-group><name><surname>Feng</surname><given-names>Chengcheng</given-names></name><name><surname>Lin</surname><given-names>Yucheng</given-names></name></person-group><article-title>Three new species of the genus <italic><tp:taxon-name><tp:taxon-name-part taxon-name-part-type="genus" reg="Coddingtonia">Coddingtonia</tp:taxon-name-part></tp:taxon-name></italic> from Asia (<tp:taxon-name><tp:taxon-name-part taxon-name-part-type="order">Araneae</tp:taxon-name-part></tp:taxon-name>, <tp:taxon-name><tp:taxon-name-part taxon-name-part-type="family">Theridiosomatidae</tp:taxon-name-part></tp:taxon-name>)</article-title><source>Zookeys</source><day>05</day><month>11</month><year>2019</year><volume>886</volume><fpage>113</fpage><lpage>126</lpage><pub-id pub-id-type="doi">10.3897/zookeys.886.35492</pub-id></mixed-citation></tp:treatment-meta><tp:nomenclature><label>Genus</label><tp:taxon-name><object-id xmlns:xlink="http://www.w3.org/1999/xlink" content-type="arpha" xlink:type="simple">771B619E-6A4E-5E1E-84AC-567B9C728D48</object-id>
              <tp:taxon-name-part taxon-name-part-type="genus" reg="Coddingtonia">Coddingtonia</tp:taxon-name-part>
            </tp:taxon-name><tp:taxon-authority>Miller et al., 2009</tp:taxon-authority><tp:nomenclature-citation-list><tp:nomenclature-citation><tp:taxon-name>
                  <tp:taxon-name-part taxon-name-part-type="genus" reg="Coddingtonia">Coddingtonia</tp:taxon-name-part>
                </tp:taxon-name><comment>Miller, Griswold &amp; Yin, 2009: 30.</comment></tp:nomenclature-citation><tp:nomenclature-citation><tp:taxon-name>
                  <tp:taxon-name-part taxon-name-part-type="genus" reg="Luangnam">Luangnam</tp:taxon-name-part>
                </tp:taxon-name><comment>Wunderlich, 2011: 431.</comment></tp:nomenclature-citation><tp:nomenclature-citation><tp:taxon-name>
                  <tp:taxon-name-part taxon-name-part-type="genus" reg="Coddingtonia">Coddingtonia</tp:taxon-name-part></tp:taxon-name><comment>: <xref ref-type="bibr" rid="B5">Labarque and Griswold 2014</xref>: 419 (synonymized with <tp:taxon-name><tp:taxon-name-part taxon-name-part-type="genus" reg="Luangnam">Luangnam</tp:taxon-name-part></tp:taxon-name>).</comment></tp:nomenclature-citation></tp:nomenclature-citation-list></tp:nomenclature><tp:treatment-sec sec-type="type species" id="SECID0E3LAE"><title>Type species.</title><p><italic><tp:taxon-name><tp:taxon-name-part taxon-name-part-type="genus" reg="Coddingtonia">Coddingtonia</tp:taxon-name-part> <tp:taxon-name-part taxon-name-part-type="species" reg="euryopoides">euryopoides</tp:taxon-name-part></tp:taxon-name></italic> Miller et al., 2009 by original designation.</p></tp:treatment-sec><tp:treatment-sec sec-type="diagnosis" id="SECID0ENMAE"><title>Diagnosis.</title><p>The male of <italic><tp:taxon-name><tp:taxon-name-part taxon-name-part-type="genus" reg="Coddingtonia">Coddingtonia</tp:taxon-name-part></tp:taxon-name></italic> may be distinguished from other theridiosomatids by the mesal bristle of the embolic apophysis (Fig. <xref ref-type="fig" rid="F3">3A, B, D</xref>; <xref ref-type="bibr" rid="B10">Wunderlich 2011</xref>: figs 3, 5). The female of <italic><tp:taxon-name><tp:taxon-name-part taxon-name-part-type="genus" reg="Coddingtonia">Coddingtonia</tp:taxon-name-part></tp:taxon-name></italic> can be distinguished from other theridiosomatids by the following combination of characters: spermathecae separated by about one diameter (Figs <xref ref-type="fig" rid="F1">1E, F</xref>, <xref ref-type="fig" rid="F2">2F, G</xref>, <xref ref-type="fig" rid="F4">4E, F</xref>, <xref ref-type="fig" rid="F5">5D, E</xref>) vs. juxtaposed and partially fused together (Coddington, 1986), long and coiled copulatory ducts surrounding the spermathecae, but lacking that in other theridiosomatids (Figs <xref ref-type="fig" rid="F1">1E, F</xref>, <xref ref-type="fig" rid="F2">2F, G</xref>, <xref ref-type="fig" rid="F4">4E, F</xref>, <xref ref-type="fig" rid="F5">5D, E</xref>).</p><fig id="F1" position="float" orientation="portrait"><object-id xmlns:xlink="http://www.w3.org/1999/xlink" content-type="doi" xlink:type="simple">10.3897/zookeys.886.35492.figure1</object-id><object-id xmlns:xlink="http://www.w3.org/1999/xlink" content-type="arpha" xlink:type="simple">83ABF8C5-0466-5B87-9D30-FBE6ACAD3E6D</object-id><label>Figure 1.</label><caption><p><italic><tp:taxon-name><tp:taxon-name-part taxon-name-part-type="genus" reg="Coddingtonia">Coddingtonia</tp:taxon-name-part> <tp:taxon-name-part taxon-name-part-type="species" reg="euryopoides">euryopoides</tp:taxon-name-part></tp:taxon-name></italic> Miller et al., 2009, holotype female. <bold>A–C</bold> Habitus <bold>D</bold> epigyne <bold>E, F</bold> vulva (lactic acid-treated) <bold>A, F</bold> dorsal <bold>B, D, E</bold> ventral <bold>C</bold> lateral. Abbreviations: <abbrev xmlns:xlink="http://www.w3.org/1999/xlink" xlink:title="copulatory ducts" id="ABBRID0EIPAE" xlink:type="simple">CD</abbrev> copulatory ducts; <abbrev xmlns:xlink="http://www.w3.org/1999/xlink" xlink:title="central pit" id="ABBRID0EMPAE" xlink:type="simple">CP</abbrev> central pit; <abbrev xmlns:xlink="http://www.w3.org/1999/xlink" xlink:title="fertilization ducts" id="ABBRID0EQPAE" xlink:type="simple">FD</abbrev> fertilization ducts; <abbrev xmlns:xlink="http://www.w3.org/1999/xlink" xlink:title="glandular ducts" id="ABBRID0EUPAE" xlink:type="simple">GD</abbrev> glandular ducts; <abbrev xmlns:xlink="http://www.w3.org/1999/xlink" xlink:title="lateral wing" id="ABBRID0EYPAE" xlink:type="simple">LW</abbrev> lateral wings; S spermathecae. Scale bars: 0.50 mm (<bold>A, C</bold>); 0.20 mm (<bold>D–F</bold>).</p></caption><graphic xmlns:xlink="http://www.w3.org/1999/xlink" xlink:href="zookeys-886-113-g001.jpg" position="float" orientation="portrait" xlink:type="simple" id="oo_352844.jpg"><uri content-type="original_file" xlink:type="simple">https://binary.pensoft.net/fig/352844</uri></graphic></fig><fig id="F2" position="float" orientation="portrait"><object-id xmlns:xlink="http://www.w3.org/1999/xlink" content-type="doi" xlink:type="simple">10.3897/zookeys.886.35492.figure2</object-id><object-id xmlns:xlink="http://www.w3.org/1999/xlink" content-type="arpha" xlink:type="simple">E40DEB54-5AF6-5D47-8AA0-ABB00A5FB073</object-id><label>Figure 2.</label><caption><p><italic><tp:taxon-name><tp:taxon-name-part taxon-name-part-type="genus" reg="Coddingtonia">Coddingtonia</tp:taxon-name-part> <tp:taxon-name-part taxon-name-part-type="species" reg="huifengi">huifengi</tp:taxon-name-part></tp:taxon-name></italic> sp. nov., holotype male (<bold>A, B</bold>) and paratype female (<bold>C–G</bold>). <bold>A–D</bold> Habitus <bold>E</bold> epigyne <bold>F, G</bold> vulva (lactic acid-treated). <bold>A, C, G</bold> dorsal <bold>B, D–F</bold> ventral. Abbreviations: <abbrev xmlns:xlink="http://www.w3.org/1999/xlink" xlink:title="copulatory ducts" id="ABBRID0EGRAE" xlink:type="simple">CD</abbrev> copulatory ducts; <abbrev xmlns:xlink="http://www.w3.org/1999/xlink" xlink:title="central pit" id="ABBRID0EKRAE" xlink:type="simple">CP</abbrev> central pit; <abbrev xmlns:xlink="http://www.w3.org/1999/xlink" xlink:title="fertilization ducts" id="ABBRID0EORAE" xlink:type="simple">FD</abbrev> fertilization ducts; <abbrev xmlns:xlink="http://www.w3.org/1999/xlink" xlink:title="glandular ducts" id="ABBRID0ESRAE" xlink:type="simple">GD</abbrev> glandular ducts; <abbrev xmlns:xlink="http://www.w3.org/1999/xlink" xlink:title="lateral grooves" id="ABBRID0EWRAE" xlink:type="simple">LG</abbrev> lateral grooves; <abbrev xmlns:xlink="http://www.w3.org/1999/xlink" xlink:title="lateral wing" id="ABBRID0E1RAE" xlink:type="simple">LW</abbrev> lateral Wings; TG Transversal groove; S spermathecae. Scale bars: 0.50 mm (<bold>A–D</bold>); 0.20 mm (<bold>E–G</bold>).</p></caption><graphic xmlns:xlink="http://www.w3.org/1999/xlink" xlink:href="zookeys-886-113-g002.jpg" position="float" orientation="portrait" xlink:type="simple" id="oo_352845.jpg"><uri content-type="original_file" xlink:type="simple">https://binary.pensoft.net/fig/352845</uri></graphic></fig><fig id="F3" position="float" orientation="portrait"><object-id xmlns:xlink="http://www.w3.org/1999/xlink" content-type="doi" xlink:type="simple">10.3897/zookeys.886.35492.figure3</object-id><object-id xmlns:xlink="http://www.w3.org/1999/xlink" content-type="arpha" xlink:type="simple">AF51CB7C-4AA4-5C41-BE6A-D8CB71C16911</object-id><label>Figure 3.</label><caption><p><italic><tp:taxon-name><tp:taxon-name-part taxon-name-part-type="genus" reg="Coddingtonia">Coddingtonia</tp:taxon-name-part> <tp:taxon-name-part taxon-name-part-type="species" reg="huifengi">huifengi</tp:taxon-name-part></tp:taxon-name></italic> sp. nov., holotype male. <bold>A–D</bold> Left palp <bold>A</bold> prolateral <bold>B</bold> retrolateral <bold>C</bold> dorsal <bold>D</bold> ventral. Abbreviations: C conductor; E embolus; T tegulum; <abbrev xmlns:xlink="http://www.w3.org/1999/xlink" xlink:title="cymbium" id="ABBRID0EETAE" xlink:type="simple">CY</abbrev> cymbium; <abbrev xmlns:xlink="http://www.w3.org/1999/xlink" xlink:title="mesial embolic apophysis" id="ABBRID0EITAE" xlink:type="simple">EA</abbrev> embolic apophysis; <abbrev xmlns:xlink="http://www.w3.org/1999/xlink" xlink:title="median apophysis" id="ABBRID0EMTAE" xlink:type="simple">MA</abbrev> median apophysis; <abbrev xmlns:xlink="http://www.w3.org/1999/xlink" xlink:title="subtegulum" id="ABBRID0EQTAE" xlink:type="simple">ST</abbrev> subtegulum. Scale bars: 0.20 mm.</p></caption><graphic xmlns:xlink="http://www.w3.org/1999/xlink" xlink:href="zookeys-886-113-g003.jpg" position="float" orientation="portrait" xlink:type="simple" id="oo_352847.jpg"><uri content-type="original_file" xlink:type="simple">https://binary.pensoft.net/fig/352847</uri></graphic></fig><fig id="F4" position="float" orientation="portrait"><object-id xmlns:xlink="http://www.w3.org/1999/xlink" content-type="doi" xlink:type="simple">10.3897/zookeys.886.35492.figure4</object-id><object-id xmlns:xlink="http://www.w3.org/1999/xlink" content-type="arpha" xlink:type="simple">5BD3FA12-EBC0-5765-A6F4-36201D21A9B7</object-id><label>Figure 4.</label><caption><p><italic><tp:taxon-name><tp:taxon-name-part taxon-name-part-type="genus" reg="Coddingtonia">Coddingtonia</tp:taxon-name-part> <tp:taxon-name-part taxon-name-part-type="species" reg="erhuan">erhuan</tp:taxon-name-part></tp:taxon-name></italic> sp. nov., holotype female. <bold>A–C</bold> Habitus <bold>D</bold> epigyne <bold>E, F</bold> vulva (lactic acid-treated) <bold>A, F</bold> dorsal <bold>B, D, E</bold> ventral <bold>C</bold> lateral. Abbreviations: <abbrev xmlns:xlink="http://www.w3.org/1999/xlink" xlink:title="copulatory ducts" id="ABBRID0EYUAE" xlink:type="simple">CD</abbrev> copulatory ducts; <abbrev xmlns:xlink="http://www.w3.org/1999/xlink" xlink:title="central pit" id="ABBRID0E3UAE" xlink:type="simple">CP</abbrev> central pit; <abbrev xmlns:xlink="http://www.w3.org/1999/xlink" xlink:title="fertilization ducts" id="ABBRID0EAVAE" xlink:type="simple">FD</abbrev> fertilization ducts; <abbrev xmlns:xlink="http://www.w3.org/1999/xlink" xlink:title="glandular ducts" id="ABBRID0EEVAE" xlink:type="simple">GD</abbrev> glandular ducts; <abbrev xmlns:xlink="http://www.w3.org/1999/xlink" xlink:title="lateral grooves" id="ABBRID0EIVAE" xlink:type="simple">LG</abbrev> lateral grooves; <abbrev xmlns:xlink="http://www.w3.org/1999/xlink" xlink:title="lateral wing" id="ABBRID0EMVAE" xlink:type="simple">LW</abbrev> lateral wings; TG transversal groove; S spermathecae. Scale bars: 0.50 mm (<bold>A–C</bold>); 0.20 mm (<bold>D–F</bold>).</p></caption><graphic xmlns:xlink="http://www.w3.org/1999/xlink" xlink:href="zookeys-886-113-g004.jpg" position="float" orientation="portrait" xlink:type="simple" id="oo_352848.jpg"><uri content-type="original_file" xlink:type="simple">https://binary.pensoft.net/fig/352848</uri></graphic></fig><fig id="F5" position="float" orientation="portrait"><object-id xmlns:xlink="http://www.w3.org/1999/xlink" content-type="doi" xlink:type="simple">10.3897/zookeys.886.35492.figure5</object-id><object-id xmlns:xlink="http://www.w3.org/1999/xlink" content-type="arpha" xlink:type="simple">4E662E10-17BC-560B-B9A6-BCC3F9D21DDE</object-id><label>Figure 5.</label><caption><p><italic><tp:taxon-name><tp:taxon-name-part taxon-name-part-type="genus" reg="Coddingtonia">Coddingtonia</tp:taxon-name-part> <tp:taxon-name-part taxon-name-part-type="species" reg="lizu">lizu</tp:taxon-name-part></tp:taxon-name></italic> sp. nov., holotype female. <bold>A, B</bold> Habitus <bold>C</bold> epigyne <bold>D, E</bold> vulva (lactic acid-treated) <bold>A, E</bold> dorsal <bold>B–D</bold> ventral. Abbreviations: <abbrev xmlns:xlink="http://www.w3.org/1999/xlink" xlink:title="copulatory ducts" id="ABBRID0EWWAE" xlink:type="simple">CD</abbrev> copulatory ducts; <abbrev xmlns:xlink="http://www.w3.org/1999/xlink" xlink:title="central pit" id="ABBRID0E1WAE" xlink:type="simple">CP</abbrev> central pit; <abbrev xmlns:xlink="http://www.w3.org/1999/xlink" xlink:title="fertilization ducts" id="ABBRID0E5WAE" xlink:type="simple">FD</abbrev> fertilization ducts; <abbrev xmlns:xlink="http://www.w3.org/1999/xlink" xlink:title="glandular ducts" id="ABBRID0ECXAE" xlink:type="simple">GD</abbrev> glandular ducts; <abbrev xmlns:xlink="http://www.w3.org/1999/xlink" xlink:title="lateral wing" id="ABBRID0EGXAE" xlink:type="simple">LW</abbrev> lateral wings; S spermathecae. Scale bars 0.50 mm (<bold>A, B</bold>); 0.20 mm (<bold>C–E</bold>).</p></caption><graphic xmlns:xlink="http://www.w3.org/1999/xlink" xlink:href="zookeys-886-113-g005.jpg" position="float" orientation="portrait" xlink:type="simple" id="oo_352849.jpg"><uri content-type="original_file" xlink:type="simple">https://binary.pensoft.net/fig/352849</uri></graphic></fig></tp:treatment-sec><tp:treatment-sec sec-type="Composition" id="SECID0ETXAE"><title>Composition.</title><p><italic><tp:taxon-name><tp:taxon-name-part taxon-name-part-type="genus" reg="Coddingtonia">Coddingtonia</tp:taxon-name-part> <tp:taxon-name-part taxon-name-part-type="species" reg="anaktakun">anaktakun</tp:taxon-name-part></tp:taxon-name></italic> Labarque &amp; Griswold, 2014 (Malaysia), <italic><tp:taxon-name><tp:taxon-name-part taxon-name-part-type="genus" reg="Coddingtonia">C.</tp:taxon-name-part> <tp:taxon-name-part taxon-name-part-type="species" reg="erhuan">erhuan</tp:taxon-name-part></tp:taxon-name></italic> sp. nov. (China), <italic><tp:taxon-name><tp:taxon-name-part taxon-name-part-type="genus" reg="Coddingtonia">C.</tp:taxon-name-part> <tp:taxon-name-part taxon-name-part-type="species" reg="discobulbus">discobulbus</tp:taxon-name-part></tp:taxon-name></italic> (Wunderlich, 2011) (Laos), <italic><tp:taxon-name><tp:taxon-name-part taxon-name-part-type="genus" reg="Coddingtonia">C.</tp:taxon-name-part> <tp:taxon-name-part taxon-name-part-type="species" reg="euryopoides">euryopoides</tp:taxon-name-part></tp:taxon-name></italic><xref ref-type="bibr" rid="B7">Miller et al. 2009</xref> (China), <italic><tp:taxon-name><tp:taxon-name-part taxon-name-part-type="genus" reg="Coddingtonia">C.</tp:taxon-name-part> <tp:taxon-name-part taxon-name-part-type="species" reg="huifengi">huifengi</tp:taxon-name-part></tp:taxon-name></italic> sp. nov. (Indonesia), and <italic><tp:taxon-name><tp:taxon-name-part taxon-name-part-type="genus" reg="Coddingtonia">C.</tp:taxon-name-part> <tp:taxon-name-part taxon-name-part-type="species" reg="lizu">lizu</tp:taxon-name-part></tp:taxon-name></italic> sp. nov. (China).</p></tp:treatment-sec><tp:treatment-sec sec-type="distribution" id="SECID0E6ZAE"><title>Distribution.</title><p>Southern China (Yunnan, Hainan), Laos, Thailand, Malaysia, and Indonesia (Fig. <xref ref-type="fig" rid="F6">6</xref>).</p><fig id="F6" position="float" orientation="portrait"><object-id xmlns:xlink="http://www.w3.org/1999/xlink" content-type="doi" xlink:type="simple">10.3897/zookeys.886.35492.figure6</object-id><object-id xmlns:xlink="http://www.w3.org/1999/xlink" content-type="arpha" xlink:type="simple">671E884D-E1E6-5CE5-916E-2A551AA99EF7</object-id><label>Figure 6.</label><caption><p>Distribution records of <italic><tp:taxon-name><tp:taxon-name-part taxon-name-part-type="genus" reg="Coddingtonia">Coddingtonia</tp:taxon-name-part></tp:taxon-name></italic> spp. in the world. <bold>A</bold><italic><tp:taxon-name><tp:taxon-name-part taxon-name-part-type="genus" reg="Coddingtonia">C.</tp:taxon-name-part> <tp:taxon-name-part taxon-name-part-type="species" reg="euryopoides">euryopoides</tp:taxon-name-part></tp:taxon-name></italic> Miller et al., 2009 <bold>B</bold><italic><tp:taxon-name><tp:taxon-name-part taxon-name-part-type="genus" reg="Coddingtonia">C.</tp:taxon-name-part> <tp:taxon-name-part taxon-name-part-type="species" reg="discobulbus">discobulbus</tp:taxon-name-part></tp:taxon-name></italic> Wunderlich, 2011 <bold>C</bold><italic><tp:taxon-name><tp:taxon-name-part taxon-name-part-type="genus" reg="Coddingtonia">C.</tp:taxon-name-part> <tp:taxon-name-part taxon-name-part-type="species" reg="anaktakun">anaktakun</tp:taxon-name-part></tp:taxon-name></italic> Labarque &amp; Griswold, 2014 <bold>D</bold><italic><tp:taxon-name><tp:taxon-name-part taxon-name-part-type="genus" reg="Coddingtonia">C.</tp:taxon-name-part> <tp:taxon-name-part taxon-name-part-type="species" reg="erhuan">erhuan</tp:taxon-name-part></tp:taxon-name></italic> sp. nov. <bold>E</bold><italic><tp:taxon-name><tp:taxon-name-part taxon-name-part-type="genus" reg="Coddingtonia">C.</tp:taxon-name-part> <tp:taxon-name-part taxon-name-part-type="species" reg="lizu">lizu</tp:taxon-name-part></tp:taxon-name></italic> sp. nov. <bold>F</bold><italic><tp:taxon-name><tp:taxon-name-part taxon-name-part-type="genus" reg="Coddingtonia">C.</tp:taxon-name-part> <tp:taxon-name-part taxon-name-part-type="species" reg="huifengi">huifengi</tp:taxon-name-part></tp:taxon-name></italic> sp. nov.</p></caption><graphic xmlns:xlink="http://www.w3.org/1999/xlink" xlink:href="zookeys-886-113-g006.jpg" position="float" orientation="portrait" xlink:type="simple" id="oo_352850.jpg"><uri content-type="original_file" xlink:type="simple">https://binary.pensoft.net/fig/352850</uri></graphic></fig><!--PageBreak --></tp:treatment-sec><ref-list><ref id="B5"><mixed-citation xmlns:xlink="http://www.w3.org/1999/xlink" xlink:type="simple"><person-group><name name-style="western"><surname>Labarque</surname><given-names>FM</given-names></name><name name-style="western"><surname>Griswold</surname><given-names>CE</given-names></name></person-group> (<year>2014</year>) <article-title>New ray spiders from Southeast Asia: the new Philippine genus <italic><tp:taxon-name><tp:taxon-name-part taxon-name-part-type="genus">Tagalogonia</tp:taxon-name-part></tp:taxon-name></italic> gen. nov. and continental genus <italic><tp:taxon-name><tp:taxon-name-part taxon-name-part-type="genus">Coddingtonia</tp:taxon-name-part></tp:taxon-name></italic> Miller, Griswold and Yin, 2009 (<tp:taxon-name><tp:taxon-name-part taxon-name-part-type="order">Araneae</tp:taxon-name-part></tp:taxon-name>: <tp:taxon-name><tp:taxon-name-part taxon-name-part-type="family">Theridiosomatidae</tp:taxon-name-part></tp:taxon-name>), with comments on their intergeneric relationships.</article-title> In: <person-group><name name-style="western"><surname>Williams</surname><given-names>GC</given-names></name><name name-style="western"><surname>Gosliner</surname><given-names>TM</given-names></name></person-group> (<role>Eds</role>) <issue-title>The Coral Triangle: The 2011 Hearst Philippine Biodiversity Expedition.</issue-title><source>California Academy of Sciences, San Francisco</source>, <fpage>407</fpage>–<lpage>425</lpage>.</mixed-citation></ref><ref id="B10"><mixed-citation xmlns:xlink="http://www.w3.org/1999/xlink" xlink:type="simple"><person-group><name name-style="western"><surname>Wunderlich</surname><given-names>J</given-names></name></person-group> (<year>2011</year>) <article-title>New extant taxa of the spider family <tp:taxon-name><tp:taxon-name-part taxon-name-part-type="family">Theridiosomatidae</tp:taxon-name-part></tp:taxon-name> (<tp:taxon-name><tp:taxon-name-part taxon-name-part-type="order">Araneae</tp:taxon-name-part></tp:taxon-name>) from Laos and some fossil taxa.</article-title> In: <person-group><name name-style="western"><surname>Wunderlich</surname><given-names>J</given-names></name></person-group> (<role>Ed.</role>) <issue-title>Extant and fossil spiders (Araneae).</issue-title><source>Beiträge zur Araneologie</source>, <fpage>427</fpage>–<lpage>444</lpage>.</mixed-citation></ref><ref id="B7"><mixed-citation xmlns:xlink="http://www.w3.org/1999/xlink" xlink:type="simple"><person-group><name name-style="western"><surname>Miller</surname><given-names>JA</given-names></name><name name-style="western"><surname>Griswold</surname><given-names>CE</given-names></name><name name-style="western"><surname>Yin</surname><given-names>CM</given-names></name></person-group> (<year>2009</year>) <article-title>The symphytognathoid spiders of the Gaoligongshan, Yunnan, China (<tp:taxon-name><tp:taxon-name-part taxon-name-part-type="order">Araneae</tp:taxon-name-part></tp:taxon-name>, <tp:taxon-name><tp:taxon-name-part taxon-name-part-type="superfamily">Araneoidea</tp:taxon-name-part></tp:taxon-name>): Systematics and diversity of micro-orbweavers.</article-title><source>ZooKeys</source><volume>11</volume>: <fpage>9</fpage>–<lpage>195</lpage>. <ext-link xlink:type="simple" ext-link-type="doi" xlink:href="10.3897/zookeys.11.160">https://doi.org/10.3897/zookeys.11.160</ext-link></mixed-citation></ref></ref-list></tp:taxon-treatment>
