# Supplementary material for: Three new species of the genus Coddingtonia from Asia (Araneae, Theridiosomatidae)
Source: Zookeys. 2019 Nov 5;886:113–26. doi: 10.3897/zookeys.886.35492 (PMC6851222; doi:10.3897/zookeys.886.35492)
Supplement: XML Treatment for Coddingtonia euryopoides [file zookeys.886.35492-treatment2.xml]

<!DOCTYPE tp:taxon-treatment
  PUBLIC "-//TaxonX//DTD Taxonomic Treatment Publishing DTD v0 20100105//EN" "tax-treatment-NSO.dtd">
<tp:taxon-treatment xmlns:tp="http://www.plazi.org/taxpub"><tp:treatment-meta><kwd-group><label>Taxon classification</label><kwd><named-content xmlns:xlink="http://www.w3.org/1999/xlink" content-type="kingdom">Animalia</named-content></kwd><kwd><named-content xmlns:xlink="http://www.w3.org/1999/xlink" content-type="order">Araneae</named-content></kwd><kwd><named-content xmlns:xlink="http://www.w3.org/1999/xlink" content-type="family">Theridiosomatidae</named-content></kwd></kwd-group><mixed-citation publication-type="journal"><person-group><name><surname>Feng</surname><given-names>Chengcheng</given-names></name><name><surname>Lin</surname><given-names>Yucheng</given-names></name></person-group><article-title>Three new species of the genus <italic><tp:taxon-name><tp:taxon-name-part taxon-name-part-type="genus" reg="Coddingtonia">Coddingtonia</tp:taxon-name-part></tp:taxon-name></italic> from Asia (<tp:taxon-name><tp:taxon-name-part taxon-name-part-type="order">Araneae</tp:taxon-name-part></tp:taxon-name>, <tp:taxon-name><tp:taxon-name-part taxon-name-part-type="family">Theridiosomatidae</tp:taxon-name-part></tp:taxon-name>)</article-title><source>Zookeys</source><day>05</day><month>11</month><year>2019</year><volume>886</volume><fpage>113</fpage><lpage>126</lpage><pub-id pub-id-type="doi">10.3897/zookeys.886.35492</pub-id></mixed-citation></tp:treatment-meta><tp:nomenclature><tp:taxon-name><object-id xmlns:xlink="http://www.w3.org/1999/xlink" content-type="arpha" xlink:type="simple">3EF87468-32F4-54AE-B842-412082426632</object-id>
              <tp:taxon-name-part taxon-name-part-type="genus" reg="Coddingtonia">Coddingtonia</tp:taxon-name-part>
              <tp:taxon-name-part taxon-name-part-type="species" reg="euryopoides">euryopoides</tp:taxon-name-part>
            </tp:taxon-name><tp:taxon-authority>Miller et al., 2009</tp:taxon-authority><xref ref-type="fig" rid="F1">Fig. 1</xref><tp:nomenclature-citation-list><tp:nomenclature-citation><tp:taxon-name>
                  <tp:taxon-name-part taxon-name-part-type="genus" reg="Coddingtonia">Coddingtonia</tp:taxon-name-part> <tp:taxon-name-part taxon-name-part-type="species" reg="euryopoides">euryopoides</tp:taxon-name-part></tp:taxon-name><comment>Miller et al., 2009: 30, figs 8B, 11E, F (♀); <xref ref-type="bibr" rid="B6">Lopardo and Hormiga 2015</xref>: 734, figs 124A–F, 125A–G, 137D (♀).</comment></tp:nomenclature-citation></tp:nomenclature-citation-list></tp:nomenclature><tp:treatment-sec sec-type="material" id="SECID0ESIAG"><title>Material examined.</title><p><bold><italic>Holotype</italic></bold> ♀ (CASENT 9022403 in <abbrev xmlns:xlink="http://www.w3.org/1999/xlink" xlink:title="Hunan Normal University in Changsha" id="ABBRID0E4IAG" xlink:type="simple">HNU</abbrev>) CHINA: Yunnan Province, Longling County, Mangkuan Township, Zaotang He at Baihualing Village, <named-content xmlns:xlink="http://www.w3.org/1999/xlink" content-type="dwc:verbatimCoordinates" xlink:type="simple"><named-content content-type="geo-json" specific-use="{&#34;type&#34;:&#34;Point&#34;,&#34;coordinates&#34;:[98.800667,25.304500]}" id="NCID0EEJAG" xlink:type="simple">25°18.27'N, 98°48.04'E</named-content></named-content>, ca. 1635 m, 2 Jun. 2005, good subtropical broadleaf forest, dusting webs in understory, C. Griswold leg.</p></tp:treatment-sec><tp:treatment-sec sec-type="material" id="SECID0EJJAG"><title>Other material examined.</title><p>1♀, 3♂ juv. (<abbrev xmlns:xlink="http://www.w3.org/1999/xlink" xlink:title="Natural History Museum of Sichuan University in Chengdu" id="ABBRID0EPJAG" xlink:type="simple">NHMSU</abbrev>) CHINA: Yunnan Province: Longling County, Longjiang Town, Xiaoheishan Nature Reserve, <named-content xmlns:xlink="http://www.w3.org/1999/xlink" content-type="dwc:verbatimCoordinates" xlink:type="simple"><named-content content-type="geo-json" specific-use="{&#34;type&#34;:&#34;Point&#34;,&#34;coordinates&#34;:[98.760000,24.828833]}" id="NCID0EWJAG" xlink:type="simple">24°49.73'N, 98°45.60'E</named-content></named-content>, ca. 2020 m, 22 Aug. 2018, Y. Lin et al. leg. Of them, 1♂ juv. and 1♀ used for sequencing, same data for preceding, GenBank: <ext-link xmlns:xlink="http://www.w3.org/1999/xlink" ext-link-type="gen" xlink:href="MN211317" xlink:type="simple">MN211317</ext-link> and <ext-link xmlns:xlink="http://www.w3.org/1999/xlink" ext-link-type="gen" xlink:href="MN211316" xlink:type="simple">MN211316</ext-link>; 1♀ (<abbrev xmlns:xlink="http://www.w3.org/1999/xlink" xlink:title="Natural History Museum of Sichuan University in Chengdu" id="ABBRID0EFKAG" xlink:type="simple">NHMSU</abbrev>): Baoshan City, Tengchong County, Gudong Town, Jiangdong Village, Jiangdong Hill, Luoshui Cave, <named-content xmlns:xlink="http://www.w3.org/1999/xlink" content-type="dwc:verbatimCoordinates" xlink:type="simple"><named-content content-type="geo-json" specific-use="{&#34;type&#34;:&#34;Point&#34;,&#34;coordinates&#34;:[98.868333,24.968333]}" id="NCID0EMKAG" xlink:type="simple">24°58.10'N, 98°52.10'E</named-content></named-content>, ca. 1880 m, 16 Nov. 2013, Y. Li &amp; J. Liu leg.</p></tp:treatment-sec><tp:treatment-sec sec-type="diagnosis" id="SECID0ERKAG"><title>Diagnosis.</title><p>The male of <italic><tp:taxon-name><tp:taxon-name-part taxon-name-part-type="genus" reg="Coddingtonia">C.</tp:taxon-name-part> <tp:taxon-name-part taxon-name-part-type="species" reg="euryopoides">euryopoides</tp:taxon-name-part></tp:taxon-name></italic> differs from the males of other species by the mesal bristle of the embolic apophysis describing a semi-loop very close to the embolus base and a semi-loop around the bulb, and the straight median apophysis having a tapering tip (<xref ref-type="bibr" rid="B6">Lopardo and Hormiga 2015</xref>: fig. 124B, E, F). The female of <italic><tp:taxon-name><tp:taxon-name-part taxon-name-part-type="genus" reg="Coddingtonia">C.</tp:taxon-name-part> <tp:taxon-name-part taxon-name-part-type="species" reg="euryopoides">euryopoides</tp:taxon-name-part></tp:taxon-name></italic> can be distinguished from the other five species by having 9 coils of the copulatory ducts (Fig. <xref ref-type="fig" rid="F1">1E</xref>), whereas other species have fewer coils. Moreover, <italic><tp:taxon-name><tp:taxon-name-part taxon-name-part-type="genus" reg="Coddingtonia">C.</tp:taxon-name-part> <tp:taxon-name-part taxon-name-part-type="species" reg="euryopoides">euryopoides</tp:taxon-name-part></tp:taxon-name></italic> differs from <italic><tp:taxon-name><tp:taxon-name-part taxon-name-part-type="genus" reg="Coddingtonia">C.</tp:taxon-name-part> <tp:taxon-name-part taxon-name-part-type="species" reg="anaktakun">anaktakun</tp:taxon-name-part></tp:taxon-name></italic>, <italic><tp:taxon-name><tp:taxon-name-part taxon-name-part-type="genus" reg="Coddingtonia">C.</tp:taxon-name-part> <tp:taxon-name-part taxon-name-part-type="species" reg="discobulbus">discobulbus</tp:taxon-name-part></tp:taxon-name></italic>, and <italic><tp:taxon-name><tp:taxon-name-part taxon-name-part-type="genus" reg="Coddingtonia">C.</tp:taxon-name-part> <tp:taxon-name-part taxon-name-part-type="species" reg="huifengi">huifengi</tp:taxon-name-part></tp:taxon-name></italic> sp. nov. by having a posterior tubercle on the abdomen (Fig. <xref ref-type="fig" rid="F1">1A–C</xref>), whereas this tubercle is absent in the latter three species.</p></tp:treatment-sec><tp:treatment-sec sec-type="description" id="SECID0EFNAG"><title>Description.</title><p>See Fig. <xref ref-type="fig" rid="F1">1A–F</xref> and <xref ref-type="bibr" rid="B7">Miller et al. (2009</xref>: 30). Male of this species remains unknown.</p></tp:treatment-sec><tp:treatment-sec sec-type="distribution" id="SECID0ETNAG"><title>Distribution.</title><p>China (Yunnan) and Thailand (Chiang Mai) (Fig. <xref ref-type="fig" rid="F6">6</xref>).</p></tp:treatment-sec><tp:treatment-sec><!--Section generated to contain objects referenced in tp:taxon-treatment.--><fig id="F1" position="float" orientation="portrait"><object-id xmlns:xlink="http://www.w3.org/1999/xlink" content-type="doi" xlink:type="simple">10.3897/zookeys.886.35492.figure1</object-id><object-id xmlns:xlink="http://www.w3.org/1999/xlink" content-type="arpha" xlink:type="simple">83ABF8C5-0466-5B87-9D30-FBE6ACAD3E6D</object-id><label>Figure 1.</label><caption><p><italic><tp:taxon-name><tp:taxon-name-part taxon-name-part-type="genus" reg="Coddingtonia">Coddingtonia</tp:taxon-name-part> <tp:taxon-name-part taxon-name-part-type="species" reg="euryopoides">euryopoides</tp:taxon-name-part></tp:taxon-name></italic> Miller et al., 2009, holotype female. <bold>A–C</bold> Habitus <bold>D</bold> epigyne <bold>E, F</bold> vulva (lactic acid-treated) <bold>A, F</bold> dorsal <bold>B, D, E</bold> ventral <bold>C</bold> lateral. Abbreviations: <abbrev xmlns:xlink="http://www.w3.org/1999/xlink" xlink:title="copulatory ducts" id="ABBRID0EIPAE" xlink:type="simple">CD</abbrev> copulatory ducts; <abbrev xmlns:xlink="http://www.w3.org/1999/xlink" xlink:title="central pit" id="ABBRID0EMPAE" xlink:type="simple">CP</abbrev> central pit; <abbrev xmlns:xlink="http://www.w3.org/1999/xlink" xlink:title="fertilization ducts" id="ABBRID0EQPAE" xlink:type="simple">FD</abbrev> fertilization ducts; <abbrev xmlns:xlink="http://www.w3.org/1999/xlink" xlink:title="glandular ducts" id="ABBRID0EUPAE" xlink:type="simple">GD</abbrev> glandular ducts; <abbrev xmlns:xlink="http://www.w3.org/1999/xlink" xlink:title="lateral wing" id="ABBRID0EYPAE" xlink:type="simple">LW</abbrev> lateral wings; S spermathecae. Scale bars: 0.50 mm (<bold>A, C</bold>); 0.20 mm (<bold>D–F</bold>).</p></caption><graphic xmlns:xlink="http://www.w3.org/1999/xlink" xlink:href="zookeys-886-113-g001.jpg" position="float" orientation="portrait" xlink:type="simple" id="oo_352844.jpg"><uri content-type="original_file" xlink:type="simple">https://binary.pensoft.net/fig/352844</uri></graphic></fig><fig id="F6" position="float" orientation="portrait"><object-id xmlns:xlink="http://www.w3.org/1999/xlink" content-type="doi" xlink:type="simple">10.3897/zookeys.886.35492.figure6</object-id><object-id xmlns:xlink="http://www.w3.org/1999/xlink" content-type="arpha" xlink:type="simple">671E884D-E1E6-5CE5-916E-2A551AA99EF7</object-id><label>Figure 6.</label><caption><p>Distribution records of <italic><tp:taxon-name><tp:taxon-name-part taxon-name-part-type="genus" reg="Coddingtonia">Coddingtonia</tp:taxon-name-part></tp:taxon-name></italic> spp. in the world. <bold>A</bold><italic><tp:taxon-name><tp:taxon-name-part taxon-name-part-type="genus" reg="Coddingtonia">C.</tp:taxon-name-part> <tp:taxon-name-part taxon-name-part-type="species" reg="euryopoides">euryopoides</tp:taxon-name-part></tp:taxon-name></italic> Miller et al., 2009 <bold>B</bold><italic><tp:taxon-name><tp:taxon-name-part taxon-name-part-type="genus" reg="Coddingtonia">C.</tp:taxon-name-part> <tp:taxon-name-part taxon-name-part-type="species" reg="discobulbus">discobulbus</tp:taxon-name-part></tp:taxon-name></italic> Wunderlich, 2011 <bold>C</bold><italic><tp:taxon-name><tp:taxon-name-part taxon-name-part-type="genus" reg="Coddingtonia">C.</tp:taxon-name-part> <tp:taxon-name-part taxon-name-part-type="species" reg="anaktakun">anaktakun</tp:taxon-name-part></tp:taxon-name></italic> Labarque &amp; Griswold, 2014 <bold>D</bold><italic><tp:taxon-name><tp:taxon-name-part taxon-name-part-type="genus" reg="Coddingtonia">C.</tp:taxon-name-part> <tp:taxon-name-part taxon-name-part-type="species" reg="erhuan">erhuan</tp:taxon-name-part></tp:taxon-name></italic> sp. nov. <bold>E</bold><italic><tp:taxon-name><tp:taxon-name-part taxon-name-part-type="genus" reg="Coddingtonia">C.</tp:taxon-name-part> <tp:taxon-name-part taxon-name-part-type="species" reg="lizu">lizu</tp:taxon-name-part></tp:taxon-name></italic> sp. nov. <bold>F</bold><italic><tp:taxon-name><tp:taxon-name-part taxon-name-part-type="genus" reg="Coddingtonia">C.</tp:taxon-name-part> <tp:taxon-name-part taxon-name-part-type="species" reg="huifengi">huifengi</tp:taxon-name-part></tp:taxon-name></italic> sp. nov.</p></caption><graphic xmlns:xlink="http://www.w3.org/1999/xlink" xlink:href="zookeys-886-113-g006.jpg" position="float" orientation="portrait" xlink:type="simple" id="oo_352850.jpg"><uri content-type="original_file" xlink:type="simple">https://binary.pensoft.net/fig/352850</uri></graphic></fig></tp:treatment-sec><ref-list><ref id="B6"><mixed-citation xmlns:xlink="http://www.w3.org/1999/xlink" xlink:type="simple"><person-group><name name-style="western"><surname>Lopardo</surname><given-names>L</given-names></name><name name-style="western"><surname>Hormiga</surname><given-names>G</given-names></name></person-group> (<year>2015</year>) <article-title>Out of the twilight zone: phylogeny and evolutionary morphology of the orb-weaving spider family <tp:taxon-name><tp:taxon-name-part taxon-name-part-type="family">Mysmenidae</tp:taxon-name-part></tp:taxon-name>, with a focus on spinneret spigot morphology in symphytognathoids (<tp:taxon-name><tp:taxon-name-part taxon-name-part-type="order">Araneae</tp:taxon-name-part></tp:taxon-name>, <tp:taxon-name><tp:taxon-name-part taxon-name-part-type="superfamily">Araneoidea</tp:taxon-name-part></tp:taxon-name>).</article-title><source>Zoological Journal of the Linnean Society</source><volume>173</volume>(<issue>3</issue>): <fpage>527</fpage>–<lpage>786</lpage>. <ext-link xlink:type="simple" ext-link-type="doi" xlink:href="10.1111/zoj.12199">https://doi.org/10.1111/zoj.12199</ext-link></mixed-citation></ref><ref id="B7"><mixed-citation xmlns:xlink="http://www.w3.org/1999/xlink" xlink:type="simple"><person-group><name name-style="western"><surname>Miller</surname><given-names>JA</given-names></name><name name-style="western"><surname>Griswold</surname><given-names>CE</given-names></name><name name-style="western"><surname>Yin</surname><given-names>CM</given-names></name></person-group> (<year>2009</year>) <article-title>The symphytognathoid spiders of the Gaoligongshan, Yunnan, China (<tp:taxon-name><tp:taxon-name-part taxon-name-part-type="order">Araneae</tp:taxon-name-part></tp:taxon-name>, <tp:taxon-name><tp:taxon-name-part taxon-name-part-type="superfamily">Araneoidea</tp:taxon-name-part></tp:taxon-name>): Systematics and diversity of micro-orbweavers.</article-title><source>ZooKeys</source><volume>11</volume>: <fpage>9</fpage>–<lpage>195</lpage>. <ext-link xlink:type="simple" ext-link-type="doi" xlink:href="10.3897/zookeys.11.160">https://doi.org/10.3897/zookeys.11.160</ext-link></mixed-citation></ref></ref-list></tp:taxon-treatment>
