# Supplementary material for: Three new species of the genus Coddingtonia from Asia (Araneae, Theridiosomatidae)
Source: Zookeys. 2019 Nov 5;886:113–26. doi: 10.3897/zookeys.886.35492 (PMC6851222; doi:10.3897/zookeys.886.35492)
Supplement: XML Treatment for Coddingtonia huifengi [file zookeys.886.35492-treatment3.xml]

<!DOCTYPE tp:taxon-treatment
  PUBLIC "-//TaxonX//DTD Taxonomic Treatment Publishing DTD v0 20100105//EN" "tax-treatment-NSO.dtd">
<tp:taxon-treatment xmlns:tp="http://www.plazi.org/taxpub"><tp:treatment-meta><kwd-group><label>Taxon classification</label><kwd><named-content xmlns:xlink="http://www.w3.org/1999/xlink" content-type="kingdom">Animalia</named-content></kwd><kwd><named-content xmlns:xlink="http://www.w3.org/1999/xlink" content-type="order">Araneae</named-content></kwd><kwd><named-content xmlns:xlink="http://www.w3.org/1999/xlink" content-type="family">Theridiosomatidae</named-content></kwd></kwd-group><mixed-citation publication-type="journal"><person-group><name><surname>Feng</surname><given-names>Chengcheng</given-names></name><name><surname>Lin</surname><given-names>Yucheng</given-names></name></person-group><article-title>Three new species of the genus <italic><tp:taxon-name><tp:taxon-name-part taxon-name-part-type="genus" reg="Coddingtonia">Coddingtonia</tp:taxon-name-part></tp:taxon-name></italic> from Asia (<tp:taxon-name><tp:taxon-name-part taxon-name-part-type="order">Araneae</tp:taxon-name-part></tp:taxon-name>, <tp:taxon-name><tp:taxon-name-part taxon-name-part-type="family">Theridiosomatidae</tp:taxon-name-part></tp:taxon-name>)</article-title><source>Zookeys</source><day>05</day><month>11</month><year>2019</year><volume>886</volume><fpage>113</fpage><lpage>126</lpage><pub-id pub-id-type="doi">10.3897/zookeys.886.35492</pub-id></mixed-citation></tp:treatment-meta><tp:nomenclature><tp:taxon-name><object-id xmlns:xlink="http://www.w3.org/1999/xlink" content-type="arpha" xlink:type="simple">E6125CDF-52BB-5D82-A8FA-044F313DFD4B</object-id>
              <tp:taxon-name-part taxon-name-part-type="genus" reg="Coddingtonia">Coddingtonia</tp:taxon-name-part>
              <tp:taxon-name-part taxon-name-part-type="species" reg="huifengi">huifengi</tp:taxon-name-part>
              <object-id xmlns:xlink="http://www.w3.org/1999/xlink" content-type="zoobank" xlink:type="simple">http://zoobank.org/2E2BF8FD-526A-4CBF-9EC6-F5E0A7BD64DE</object-id>
            </tp:taxon-name><tp:taxon-status xmlns:xlink="http://www.w3.org/1999/xlink" xlink:type="simple">sp. nov.</tp:taxon-status><xref ref-type="fig" rid="F2">Figs 2</xref><xref ref-type="fig" rid="F3">, 3</xref><!--PageBreak --><!--PageBreak --></tp:nomenclature><tp:treatment-sec sec-type="type material" id="SECID0EPPAG"><title>Type material.</title><p><bold><italic>Holotype</italic></bold> ♀, <bold><italic>paratypes</italic></bold> 2♂ and 28♀ (<abbrev xmlns:xlink="http://www.w3.org/1999/xlink" xlink:title="Natural History Museum of Sichuan University in Chengdu" id="ABBRID0E4PAG" xlink:type="simple">NHMSU</abbrev>) INDONESIA: Kanagarian Matuailia, environs of Batang Lawang Cave, <named-content xmlns:xlink="http://www.w3.org/1999/xlink" content-type="dwc:verbatimCoordinates" xlink:type="simple"><named-content content-type="geo-json" specific-use="{&#34;type&#34;:&#34;Point&#34;,&#34;coordinates&#34;:[100.308167,-0.262333]}" id="NCID0EEQAG" xlink:type="simple">0°15.74'S, 100°18.49'E</named-content></named-content>, ca. 760 m, 12 Jan. 2014, H. Zhao leg. Two paratypes 1♂ and 1♀ used for sequencing, same data as for preceding, GenBank: <ext-link xmlns:xlink="http://www.w3.org/1999/xlink" ext-link-type="gen" xlink:href="MN211315" xlink:type="simple">MN211315</ext-link> and <ext-link xmlns:xlink="http://www.w3.org/1999/xlink" ext-link-type="gen" xlink:href="MN211314" xlink:type="simple">MN211314</ext-link>; 1♂, 2♀ (<abbrev xmlns:xlink="http://www.w3.org/1999/xlink" xlink:title="Natural History Museum of Sichuan University in Chengdu" id="ABBRID0ETQAG" xlink:type="simple">NHMSU</abbrev>) Sumatra, West Sumatra Province, Kab Agam TaBik Simarasok Village, Jorong Koto tuo, <named-content xmlns:xlink="http://www.w3.org/1999/xlink" content-type="dwc:verbatimCoordinates" xlink:type="simple"><named-content content-type="geo-json" specific-use="{&#34;type&#34;:&#34;Point&#34;,&#34;coordinates&#34;:[100.483167,-0.248333]}" id="NCID0E1QAG" xlink:type="simple">0°14.90'S, 100°28.99'E</named-content></named-content>, ca. 710 m, 11 Jan. 2014, H. Zhao leg.</p></tp:treatment-sec><tp:treatment-sec sec-type="etymology" id="SECID0E6QAG"><title>Etymology.</title><p>The new species is named after Dr Huifeng Zhao who extensively collected spiders from Southeast Asia.</p></tp:treatment-sec><tp:treatment-sec sec-type="diagnosis" id="SECID0EERAG"><title>Diagnosis.</title><p>The male of this new species differs from the male of <italic><tp:taxon-name><tp:taxon-name-part taxon-name-part-type="genus" reg="Coddingtonia">C.</tp:taxon-name-part> <tp:taxon-name-part taxon-name-part-type="species" reg="euryopoides">euryopoides</tp:taxon-name-part></tp:taxon-name></italic> by the median apophysis with a distal flexible hook, and the narrower, shorter conductor (Fig. <xref ref-type="fig" rid="F3">3A, D</xref>); in other similar species the tip is straight and wider and conductor is longer (see <xref ref-type="bibr" rid="B5">Labarque and Griswold 2014</xref>: figs 1C, 5D–F). The female can be distinguished from the other five species by having 3 coils (one thick, two thin) of copulatory ducts (Fig. <xref ref-type="fig" rid="F2">2F</xref>), whereas they are fewer or more in other species. Moreover, <italic><tp:taxon-name><tp:taxon-name-part taxon-name-part-type="genus" reg="Coddingtonia">C.</tp:taxon-name-part> <tp:taxon-name-part taxon-name-part-type="species" reg="huifengi">huifengi</tp:taxon-name-part></tp:taxon-name></italic> differs by the lack of a posterior tubercle on the abdomen (Fig. <xref ref-type="fig" rid="F2">2A–D</xref>) vs. present in <italic><tp:taxon-name><tp:taxon-name-part taxon-name-part-type="genus" reg="Coddingtonia">C.</tp:taxon-name-part> <tp:taxon-name-part taxon-name-part-type="species" reg="euryopoides">euryopoides</tp:taxon-name-part></tp:taxon-name></italic>, <italic><tp:taxon-name><tp:taxon-name-part taxon-name-part-type="genus" reg="Coddingtonia">C.</tp:taxon-name-part> <tp:taxon-name-part taxon-name-part-type="species" reg="erhuan">erhuan</tp:taxon-name-part></tp:taxon-name></italic> sp. nov., and <italic><tp:taxon-name><tp:taxon-name-part taxon-name-part-type="genus" reg="Coddingtonia">C.</tp:taxon-name-part> <tp:taxon-name-part taxon-name-part-type="species" reg="lizu">lizu</tp:taxon-name-part></tp:taxon-name></italic> sp. nov. (Figs <xref ref-type="fig" rid="F1">1A–C</xref>, <xref ref-type="fig" rid="F4">4A–C</xref>, <xref ref-type="fig" rid="F5">5A, B</xref>).</p></tp:treatment-sec><tp:treatment-sec sec-type="description" id="SECID0E4TAG"><title>Description.</title><p><bold>Females</bold> (holotype). Carapace nearly pentagonal, dim yellowish, cephalic area moderately raised. Anterior eye row precurved, posterior eye row straight. Sternum heart-shaped, grey yellow, with sparse setae. Mouthparts brown. Femora and patellae dim yellow, other segments brown. Abdomen round, dorsally grey, ventrally deeper, bears sparse long hairs, weakly ossified at hair base (Fig. <xref ref-type="fig" rid="F2">2A, B</xref>). <italic>Measurements</italic>: total length 2.13. Carapace 1.02 long, 0.97 wide. Clypeus 0.15 high. Sternum 0.48 long, 0.46 wide. Abdomen 1.41 long, 1.35 wide. Length of legs: I 2.78 (0.85, 0.30, 0.73, 0.50, 0.40); II 2.66 (0.84, 0.23, 0.71, 0.47, 0.41); III 1.79 (0.56, 0.16, 0.45, 0.35, 0.27); IV 2.35 (0.79, 0.21, 0.58, 0.43, 0.34).</p><p><italic>Epigyne</italic> (Fig. <xref ref-type="fig" rid="F2">2E–G</xref>): epigyne covered with sparse black setae in the central region; with deep central pit and 2 longitudinal grooves close to lateral margins of the plate. Spermathecae barely visible through the integument; <abbrev xmlns:xlink="http://www.w3.org/1999/xlink" xlink:title="lateral wing" id="ABBRID0ETUAG" xlink:type="simple">LW</abbrev> well developed, like a pair of boxing gloves, swollen sacks with dorso-median glandular ducts; spermathecae globular, separated by one radius; copulatory ducts form an expanded posterolateral loop, and coiled into 2 slender posteromedian loops, finally connecting ventrally on the spermathecae; fertilization ducts arise from the dorsomesal the spermathecae.</p><p><bold>Male</bold> (one paratype): Somatic features as in Fig. <xref ref-type="fig" rid="F2">2A, B</xref> and coloration slightly darker than in female. <italic>Measurements</italic>: Total length 1.87. Carapace 0.98 long, 0.93 wide. Clypeus 0.16 high. Sternum 0.46 long, 0.45 wide. Abdomen 0.92 long, 0.89 wide. Length of legs: I 2.33 (0.73, 0.24, 0.61, 0.40, 0.35); II 2.09 (0.66, 0.19, 0.53, 0.39, 0.32); III 1.54 (0.48, 0.15, 0.35, 0.30, 0.26); IV 1.90 (0.61, 0.20, 0.45, 0.36, 0.28).</p><!--PageBreak --><!--PageBreak --><!--PageBreak --><p><italic>Palp</italic> (Fig. <xref ref-type="fig" rid="F3">3A–D</xref>): tibia small, cymbium narrow, about 2 times longer than width, with long setae; paracymbium short and small, about of 1/5 cymbial length; tegulum capacious; median apophysis lamellar, subrectangular; conductor disk shaped with a needle-like distal process; mesal bristle of the embolic apophysis describes a semi-loop above the tegulum and cymbium; embolus long, whip-like, extending far beyond the mesial embolic apophysis and coiling into one loop.</p></tp:treatment-sec><tp:treatment-sec sec-type="distribution" id="SECID0EMVAG"><title>Distribution.</title><p>Known only from the type locality (Fig. <xref ref-type="fig" rid="F6">6</xref>).</p></tp:treatment-sec><tp:treatment-sec><!--Section generated to contain objects referenced in tp:taxon-treatment.--><fig id="F2" position="float" orientation="portrait"><object-id xmlns:xlink="http://www.w3.org/1999/xlink" content-type="doi" xlink:type="simple">10.3897/zookeys.886.35492.figure2</object-id><object-id xmlns:xlink="http://www.w3.org/1999/xlink" content-type="arpha" xlink:type="simple">E40DEB54-5AF6-5D47-8AA0-ABB00A5FB073</object-id><label>Figure 2.</label><caption><p><italic><tp:taxon-name><tp:taxon-name-part taxon-name-part-type="genus" reg="Coddingtonia">Coddingtonia</tp:taxon-name-part> <tp:taxon-name-part taxon-name-part-type="species" reg="huifengi">huifengi</tp:taxon-name-part></tp:taxon-name></italic> sp. nov., holotype male (<bold>A, B</bold>) and paratype female (<bold>C–G</bold>). <bold>A–D</bold> Habitus <bold>E</bold> epigyne <bold>F, G</bold> vulva (lactic acid-treated). <bold>A, C, G</bold> dorsal <bold>B, D–F</bold> ventral. Abbreviations: <abbrev xmlns:xlink="http://www.w3.org/1999/xlink" xlink:title="copulatory ducts" id="ABBRID0EGRAE" xlink:type="simple">CD</abbrev> copulatory ducts; <abbrev xmlns:xlink="http://www.w3.org/1999/xlink" xlink:title="central pit" id="ABBRID0EKRAE" xlink:type="simple">CP</abbrev> central pit; <abbrev xmlns:xlink="http://www.w3.org/1999/xlink" xlink:title="fertilization ducts" id="ABBRID0EORAE" xlink:type="simple">FD</abbrev> fertilization ducts; <abbrev xmlns:xlink="http://www.w3.org/1999/xlink" xlink:title="glandular ducts" id="ABBRID0ESRAE" xlink:type="simple">GD</abbrev> glandular ducts; <abbrev xmlns:xlink="http://www.w3.org/1999/xlink" xlink:title="lateral grooves" id="ABBRID0EWRAE" xlink:type="simple">LG</abbrev> lateral grooves; <abbrev xmlns:xlink="http://www.w3.org/1999/xlink" xlink:title="lateral wing" id="ABBRID0E1RAE" xlink:type="simple">LW</abbrev> lateral Wings; TG Transversal groove; S spermathecae. Scale bars: 0.50 mm (<bold>A–D</bold>); 0.20 mm (<bold>E–G</bold>).</p></caption><graphic xmlns:xlink="http://www.w3.org/1999/xlink" xlink:href="zookeys-886-113-g002.jpg" position="float" orientation="portrait" xlink:type="simple" id="oo_352845.jpg"><uri content-type="original_file" xlink:type="simple">https://binary.pensoft.net/fig/352845</uri></graphic></fig><fig id="F3" position="float" orientation="portrait"><object-id xmlns:xlink="http://www.w3.org/1999/xlink" content-type="doi" xlink:type="simple">10.3897/zookeys.886.35492.figure3</object-id><object-id xmlns:xlink="http://www.w3.org/1999/xlink" content-type="arpha" xlink:type="simple">AF51CB7C-4AA4-5C41-BE6A-D8CB71C16911</object-id><label>Figure 3.</label><caption><p><italic><tp:taxon-name><tp:taxon-name-part taxon-name-part-type="genus" reg="Coddingtonia">Coddingtonia</tp:taxon-name-part> <tp:taxon-name-part taxon-name-part-type="species" reg="huifengi">huifengi</tp:taxon-name-part></tp:taxon-name></italic> sp. nov., holotype male. <bold>A–D</bold> Left palp <bold>A</bold> prolateral <bold>B</bold> retrolateral <bold>C</bold> dorsal <bold>D</bold> ventral. Abbreviations: C conductor; E embolus; T tegulum; <abbrev xmlns:xlink="http://www.w3.org/1999/xlink" xlink:title="cymbium" id="ABBRID0EETAE" xlink:type="simple">CY</abbrev> cymbium; <abbrev xmlns:xlink="http://www.w3.org/1999/xlink" xlink:title="mesial embolic apophysis" id="ABBRID0EITAE" xlink:type="simple">EA</abbrev> embolic apophysis; <abbrev xmlns:xlink="http://www.w3.org/1999/xlink" xlink:title="median apophysis" id="ABBRID0EMTAE" xlink:type="simple">MA</abbrev> median apophysis; <abbrev xmlns:xlink="http://www.w3.org/1999/xlink" xlink:title="subtegulum" id="ABBRID0EQTAE" xlink:type="simple">ST</abbrev> subtegulum. Scale bars: 0.20 mm.</p></caption><graphic xmlns:xlink="http://www.w3.org/1999/xlink" xlink:href="zookeys-886-113-g003.jpg" position="float" orientation="portrait" xlink:type="simple" id="oo_352847.jpg"><uri content-type="original_file" xlink:type="simple">https://binary.pensoft.net/fig/352847</uri></graphic></fig><fig id="F1" position="float" orientation="portrait"><object-id xmlns:xlink="http://www.w3.org/1999/xlink" content-type="doi" xlink:type="simple">10.3897/zookeys.886.35492.figure1</object-id><object-id xmlns:xlink="http://www.w3.org/1999/xlink" content-type="arpha" xlink:type="simple">83ABF8C5-0466-5B87-9D30-FBE6ACAD3E6D</object-id><label>Figure 1.</label><caption><p><italic><tp:taxon-name><tp:taxon-name-part taxon-name-part-type="genus" reg="Coddingtonia">Coddingtonia</tp:taxon-name-part> <tp:taxon-name-part taxon-name-part-type="species" reg="euryopoides">euryopoides</tp:taxon-name-part></tp:taxon-name></italic> Miller et al., 2009, holotype female. <bold>A–C</bold> Habitus <bold>D</bold> epigyne <bold>E, F</bold> vulva (lactic acid-treated) <bold>A, F</bold> dorsal <bold>B, D, E</bold> ventral <bold>C</bold> lateral. Abbreviations: <abbrev xmlns:xlink="http://www.w3.org/1999/xlink" xlink:title="copulatory ducts" id="ABBRID0EIPAE" xlink:type="simple">CD</abbrev> copulatory ducts; <abbrev xmlns:xlink="http://www.w3.org/1999/xlink" xlink:title="central pit" id="ABBRID0EMPAE" xlink:type="simple">CP</abbrev> central pit; <abbrev xmlns:xlink="http://www.w3.org/1999/xlink" xlink:title="fertilization ducts" id="ABBRID0EQPAE" xlink:type="simple">FD</abbrev> fertilization ducts; <abbrev xmlns:xlink="http://www.w3.org/1999/xlink" xlink:title="glandular ducts" id="ABBRID0EUPAE" xlink:type="simple">GD</abbrev> glandular ducts; <abbrev xmlns:xlink="http://www.w3.org/1999/xlink" xlink:title="lateral wing" id="ABBRID0EYPAE" xlink:type="simple">LW</abbrev> lateral wings; S spermathecae. Scale bars: 0.50 mm (<bold>A, C</bold>); 0.20 mm (<bold>D–F</bold>).</p></caption><graphic xmlns:xlink="http://www.w3.org/1999/xlink" xlink:href="zookeys-886-113-g001.jpg" position="float" orientation="portrait" xlink:type="simple" id="oo_352844.jpg"><uri content-type="original_file" xlink:type="simple">https://binary.pensoft.net/fig/352844</uri></graphic></fig><fig id="F4" position="float" orientation="portrait"><object-id xmlns:xlink="http://www.w3.org/1999/xlink" content-type="doi" xlink:type="simple">10.3897/zookeys.886.35492.figure4</object-id><object-id xmlns:xlink="http://www.w3.org/1999/xlink" content-type="arpha" xlink:type="simple">5BD3FA12-EBC0-5765-A6F4-36201D21A9B7</object-id><label>Figure 4.</label><caption><p><italic><tp:taxon-name><tp:taxon-name-part taxon-name-part-type="genus" reg="Coddingtonia">Coddingtonia</tp:taxon-name-part> <tp:taxon-name-part taxon-name-part-type="species" reg="erhuan">erhuan</tp:taxon-name-part></tp:taxon-name></italic> sp. nov., holotype female. <bold>A–C</bold> Habitus <bold>D</bold> epigyne <bold>E, F</bold> vulva (lactic acid-treated) <bold>A, F</bold> dorsal <bold>B, D, E</bold> ventral <bold>C</bold> lateral. Abbreviations: <abbrev xmlns:xlink="http://www.w3.org/1999/xlink" xlink:title="copulatory ducts" id="ABBRID0EYUAE" xlink:type="simple">CD</abbrev> copulatory ducts; <abbrev xmlns:xlink="http://www.w3.org/1999/xlink" xlink:title="central pit" id="ABBRID0E3UAE" xlink:type="simple">CP</abbrev> central pit; <abbrev xmlns:xlink="http://www.w3.org/1999/xlink" xlink:title="fertilization ducts" id="ABBRID0EAVAE" xlink:type="simple">FD</abbrev> fertilization ducts; <abbrev xmlns:xlink="http://www.w3.org/1999/xlink" xlink:title="glandular ducts" id="ABBRID0EEVAE" xlink:type="simple">GD</abbrev> glandular ducts; <abbrev xmlns:xlink="http://www.w3.org/1999/xlink" xlink:title="lateral grooves" id="ABBRID0EIVAE" xlink:type="simple">LG</abbrev> lateral grooves; <abbrev xmlns:xlink="http://www.w3.org/1999/xlink" xlink:title="lateral wing" id="ABBRID0EMVAE" xlink:type="simple">LW</abbrev> lateral wings; TG transversal groove; S spermathecae. Scale bars: 0.50 mm (<bold>A–C</bold>); 0.20 mm (<bold>D–F</bold>).</p></caption><graphic xmlns:xlink="http://www.w3.org/1999/xlink" xlink:href="zookeys-886-113-g004.jpg" position="float" orientation="portrait" xlink:type="simple" id="oo_352848.jpg"><uri content-type="original_file" xlink:type="simple">https://binary.pensoft.net/fig/352848</uri></graphic></fig><fig id="F5" position="float" orientation="portrait"><object-id xmlns:xlink="http://www.w3.org/1999/xlink" content-type="doi" xlink:type="simple">10.3897/zookeys.886.35492.figure5</object-id><object-id xmlns:xlink="http://www.w3.org/1999/xlink" content-type="arpha" xlink:type="simple">4E662E10-17BC-560B-B9A6-BCC3F9D21DDE</object-id><label>Figure 5.</label><caption><p><italic><tp:taxon-name><tp:taxon-name-part taxon-name-part-type="genus" reg="Coddingtonia">Coddingtonia</tp:taxon-name-part> <tp:taxon-name-part taxon-name-part-type="species" reg="lizu">lizu</tp:taxon-name-part></tp:taxon-name></italic> sp. nov., holotype female. <bold>A, B</bold> Habitus <bold>C</bold> epigyne <bold>D, E</bold> vulva (lactic acid-treated) <bold>A, E</bold> dorsal <bold>B–D</bold> ventral. Abbreviations: <abbrev xmlns:xlink="http://www.w3.org/1999/xlink" xlink:title="copulatory ducts" id="ABBRID0EWWAE" xlink:type="simple">CD</abbrev> copulatory ducts; <abbrev xmlns:xlink="http://www.w3.org/1999/xlink" xlink:title="central pit" id="ABBRID0E1WAE" xlink:type="simple">CP</abbrev> central pit; <abbrev xmlns:xlink="http://www.w3.org/1999/xlink" xlink:title="fertilization ducts" id="ABBRID0E5WAE" xlink:type="simple">FD</abbrev> fertilization ducts; <abbrev xmlns:xlink="http://www.w3.org/1999/xlink" xlink:title="glandular ducts" id="ABBRID0ECXAE" xlink:type="simple">GD</abbrev> glandular ducts; <abbrev xmlns:xlink="http://www.w3.org/1999/xlink" xlink:title="lateral wing" id="ABBRID0EGXAE" xlink:type="simple">LW</abbrev> lateral wings; S spermathecae. Scale bars 0.50 mm (<bold>A, B</bold>); 0.20 mm (<bold>C–E</bold>).</p></caption><graphic xmlns:xlink="http://www.w3.org/1999/xlink" xlink:href="zookeys-886-113-g005.jpg" position="float" orientation="portrait" xlink:type="simple" id="oo_352849.jpg"><uri content-type="original_file" xlink:type="simple">https://binary.pensoft.net/fig/352849</uri></graphic></fig><fig id="F6" position="float" orientation="portrait"><object-id xmlns:xlink="http://www.w3.org/1999/xlink" content-type="doi" xlink:type="simple">10.3897/zookeys.886.35492.figure6</object-id><object-id xmlns:xlink="http://www.w3.org/1999/xlink" content-type="arpha" xlink:type="simple">671E884D-E1E6-5CE5-916E-2A551AA99EF7</object-id><label>Figure 6.</label><caption><p>Distribution records of <italic><tp:taxon-name><tp:taxon-name-part taxon-name-part-type="genus" reg="Coddingtonia">Coddingtonia</tp:taxon-name-part></tp:taxon-name></italic> spp. in the world. <bold>A</bold><italic><tp:taxon-name><tp:taxon-name-part taxon-name-part-type="genus" reg="Coddingtonia">C.</tp:taxon-name-part> <tp:taxon-name-part taxon-name-part-type="species" reg="euryopoides">euryopoides</tp:taxon-name-part></tp:taxon-name></italic> Miller et al., 2009 <bold>B</bold><italic><tp:taxon-name><tp:taxon-name-part taxon-name-part-type="genus" reg="Coddingtonia">C.</tp:taxon-name-part> <tp:taxon-name-part taxon-name-part-type="species" reg="discobulbus">discobulbus</tp:taxon-name-part></tp:taxon-name></italic> Wunderlich, 2011 <bold>C</bold><italic><tp:taxon-name><tp:taxon-name-part taxon-name-part-type="genus" reg="Coddingtonia">C.</tp:taxon-name-part> <tp:taxon-name-part taxon-name-part-type="species" reg="anaktakun">anaktakun</tp:taxon-name-part></tp:taxon-name></italic> Labarque &amp; Griswold, 2014 <bold>D</bold><italic><tp:taxon-name><tp:taxon-name-part taxon-name-part-type="genus" reg="Coddingtonia">C.</tp:taxon-name-part> <tp:taxon-name-part taxon-name-part-type="species" reg="erhuan">erhuan</tp:taxon-name-part></tp:taxon-name></italic> sp. nov. <bold>E</bold><italic><tp:taxon-name><tp:taxon-name-part taxon-name-part-type="genus" reg="Coddingtonia">C.</tp:taxon-name-part> <tp:taxon-name-part taxon-name-part-type="species" reg="lizu">lizu</tp:taxon-name-part></tp:taxon-name></italic> sp. nov. <bold>F</bold><italic><tp:taxon-name><tp:taxon-name-part taxon-name-part-type="genus" reg="Coddingtonia">C.</tp:taxon-name-part> <tp:taxon-name-part taxon-name-part-type="species" reg="huifengi">huifengi</tp:taxon-name-part></tp:taxon-name></italic> sp. nov.</p></caption><graphic xmlns:xlink="http://www.w3.org/1999/xlink" xlink:href="zookeys-886-113-g006.jpg" position="float" orientation="portrait" xlink:type="simple" id="oo_352850.jpg"><uri content-type="original_file" xlink:type="simple">https://binary.pensoft.net/fig/352850</uri></graphic></fig></tp:treatment-sec><ref-list><ref id="B5"><mixed-citation xmlns:xlink="http://www.w3.org/1999/xlink" xlink:type="simple"><person-group><name name-style="western"><surname>Labarque</surname><given-names>FM</given-names></name><name name-style="western"><surname>Griswold</surname><given-names>CE</given-names></name></person-group> (<year>2014</year>) <article-title>New ray spiders from Southeast Asia: the new Philippine genus <italic><tp:taxon-name><tp:taxon-name-part taxon-name-part-type="genus">Tagalogonia</tp:taxon-name-part></tp:taxon-name></italic> gen. nov. and continental genus <italic><tp:taxon-name><tp:taxon-name-part taxon-name-part-type="genus">Coddingtonia</tp:taxon-name-part></tp:taxon-name></italic> Miller, Griswold and Yin, 2009 (<tp:taxon-name><tp:taxon-name-part taxon-name-part-type="order">Araneae</tp:taxon-name-part></tp:taxon-name>: <tp:taxon-name><tp:taxon-name-part taxon-name-part-type="family">Theridiosomatidae</tp:taxon-name-part></tp:taxon-name>), with comments on their intergeneric relationships.</article-title> In: <person-group><name name-style="western"><surname>Williams</surname><given-names>GC</given-names></name><name name-style="western"><surname>Gosliner</surname><given-names>TM</given-names></name></person-group> (<role>Eds</role>) <issue-title>The Coral Triangle: The 2011 Hearst Philippine Biodiversity Expedition.</issue-title><source>California Academy of Sciences, San Francisco</source>, <fpage>407</fpage>–<lpage>425</lpage>.</mixed-citation></ref></ref-list></tp:taxon-treatment>
