# Supplementary material for: Three new species of the genus Coddingtonia from Asia (Araneae, Theridiosomatidae)
Source: Zookeys. 2019 Nov 5;886:113–26. doi: 10.3897/zookeys.886.35492 (PMC6851222; doi:10.3897/zookeys.886.35492)
Supplement: XML Treatment for Coddingtonia erhuan [file zookeys.886.35492-treatment4.xml]

<!DOCTYPE tp:taxon-treatment
  PUBLIC "-//TaxonX//DTD Taxonomic Treatment Publishing DTD v0 20100105//EN" "tax-treatment-NSO.dtd">
<tp:taxon-treatment xmlns:tp="http://www.plazi.org/taxpub"><tp:treatment-meta><kwd-group><label>Taxon classification</label><kwd><named-content xmlns:xlink="http://www.w3.org/1999/xlink" content-type="kingdom">Animalia</named-content></kwd><kwd><named-content xmlns:xlink="http://www.w3.org/1999/xlink" content-type="order">Araneae</named-content></kwd><kwd><named-content xmlns:xlink="http://www.w3.org/1999/xlink" content-type="family">Theridiosomatidae</named-content></kwd></kwd-group><mixed-citation publication-type="journal"><person-group><name><surname>Feng</surname><given-names>Chengcheng</given-names></name><name><surname>Lin</surname><given-names>Yucheng</given-names></name></person-group><article-title>Three new species of the genus <italic><tp:taxon-name><tp:taxon-name-part taxon-name-part-type="genus" reg="Coddingtonia">Coddingtonia</tp:taxon-name-part></tp:taxon-name></italic> from Asia (<tp:taxon-name><tp:taxon-name-part taxon-name-part-type="order">Araneae</tp:taxon-name-part></tp:taxon-name>, <tp:taxon-name><tp:taxon-name-part taxon-name-part-type="family">Theridiosomatidae</tp:taxon-name-part></tp:taxon-name>)</article-title><source>Zookeys</source><day>05</day><month>11</month><year>2019</year><volume>886</volume><fpage>113</fpage><lpage>126</lpage><pub-id pub-id-type="doi">10.3897/zookeys.886.35492</pub-id></mixed-citation></tp:treatment-meta><tp:nomenclature><tp:taxon-name><object-id xmlns:xlink="http://www.w3.org/1999/xlink" content-type="arpha" xlink:type="simple">4CD682FE-F17C-5276-A96F-EDC795361848</object-id>
              <tp:taxon-name-part taxon-name-part-type="genus" reg="Coddingtonia">Coddingtonia</tp:taxon-name-part>
              <tp:taxon-name-part taxon-name-part-type="species" reg="erhuan">erhuan</tp:taxon-name-part>
              <object-id xmlns:xlink="http://www.w3.org/1999/xlink" content-type="zoobank" xlink:type="simple">http://zoobank.org/15CE2D97-4B6B-4CD7-B117-CE15B9FF1A1E</object-id>
            </tp:taxon-name><tp:taxon-status xmlns:xlink="http://www.w3.org/1999/xlink" xlink:type="simple">sp. nov.</tp:taxon-status><xref ref-type="fig" rid="F4">Fig. 4</xref></tp:nomenclature><tp:treatment-sec sec-type="type material" id="SECID0ECXAG"><title>Type material.</title><p><bold><italic>Holotype</italic></bold> ♀, <bold><italic>paratypes</italic></bold> 5♀ and 1♂ juv. (<abbrev xmlns:xlink="http://www.w3.org/1999/xlink" xlink:title="Natural History Museum of Sichuan University in Chengdu" id="ABBRID0EQXAG" xlink:type="simple">NHMSU</abbrev>) CHINA: Yunnan Province, Gaoligongshan, the west of Nujiang River, Shibali Village, <named-content xmlns:xlink="http://www.w3.org/1999/xlink" content-type="dwc:verbatimCoordinates" xlink:type="simple"><named-content content-type="geo-json" specific-use="{&#34;type&#34;:&#34;Point&#34;,&#34;coordinates&#34;:[98.822333,27.138000]}" id="NCID0EXXAG" xlink:type="simple">27°08.28'N, 98°49.34'E</named-content></named-content>, ca. 1850 m, 19 Aug. 2018, Y. Lin et al. leg.; Two paratypes 1♂ juv. and 1♀ used for sequencing, same data as preceding, GenBank: <ext-link xmlns:xlink="http://www.w3.org/1999/xlink" ext-link-type="gen" xlink:href="MN211319" xlink:type="simple">MN211319</ext-link> and <ext-link xmlns:xlink="http://www.w3.org/1999/xlink" ext-link-type="gen" xlink:href="MN211318" xlink:type="simple">MN211318</ext-link>.</p></tp:treatment-sec><tp:treatment-sec sec-type="material" id="SECID0EGYAG"><title>Other material examined.</title><p>2♀ (<abbrev xmlns:xlink="http://www.w3.org/1999/xlink" xlink:title="Natural History Museum of Sichuan University in Chengdu" id="ABBRID0EMYAG" xlink:type="simple">NHMSU</abbrev>) CHINA: Yunnan Province, Gongshan County, Sijitong Village, on the banks of Nujiang River, <named-content xmlns:xlink="http://www.w3.org/1999/xlink" content-type="dwc:verbatimCoordinates" xlink:type="simple"><named-content content-type="geo-json" specific-use="{&#34;type&#34;:&#34;Point&#34;,&#34;coordinates&#34;:[98.596000,8.054500]}" id="NCID0ETYAG" xlink:type="simple">8°03.27'N, 98°35.76'E</named-content></named-content>, ca. 1620 m, 12 Aug. 2018; 1♀ (<abbrev xmlns:xlink="http://www.w3.org/1999/xlink" xlink:title="Natural History Museum of Sichuan University in Chengdu" id="ABBRID0EYYAG" xlink:type="simple">NHMSU</abbrev>) CHINA: Yunnan Province, Longling County, Mangkuan Town, Baihualing Village, Zaotang River, subtropical broadleaf forest, <named-content xmlns:xlink="http://www.w3.org/1999/xlink" content-type="dwc:verbatimCoordinates" xlink:type="simple"><named-content content-type="geo-json" specific-use="{&#34;type&#34;:&#34;Point&#34;,&#34;coordinates&#34;:[98.800667,25.304500]}" id="NCID0E6YAG" xlink:type="simple">25°18.27'N, 98°48.04'E</named-content></named-content>, ca. 1640 m, 21 Aug. 2018; 2♀ (<abbrev xmlns:xlink="http://www.w3.org/1999/xlink" xlink:title="Natural History Museum of Sichuan University in Chengdu" id="ABBRID0EEZAG" xlink:type="simple">NHMSU</abbrev>) CHINA: Yunnan Province, Longling County, Longjiang Town, Xiaoheishan Nature Reserve, Gucheng Hill, broadleaved deciduous forest, in surface leaf litter, <named-content xmlns:xlink="http://www.w3.org/1999/xlink" content-type="dwc:verbatimCoordinates" xlink:type="simple"><named-content content-type="geo-json" specific-use="{&#34;type&#34;:&#34;Point&#34;,&#34;coordinates&#34;:[98.759167,24.828833]}" id="NCID0ELZAG" xlink:type="simple">24°49.73'N, 98°45.55'E</named-content></named-content>, ca. 2010 m, 22 Aug. 2018; 2♀ (<abbrev xmlns:xlink="http://www.w3.org/1999/xlink" xlink:title="Natural History Museum of Sichuan University in Chengdu" id="ABBRID0EQZAG" xlink:type="simple">NHMSU</abbrev>) CHINA: Yunnan Province, Gongshan County, the road of from Bingzhongluo Town to Puhuasi Temple, broadleaved deciduous forest litter, <named-content xmlns:xlink="http://www.w3.org/1999/xlink" content-type="dwc:verbatimCoordinates" xlink:type="simple"><named-content content-type="geo-json" specific-use="{&#34;type&#34;:&#34;Point&#34;,&#34;coordinates&#34;:[98.602167,28.023667]}" id="NCID0EXZAG" xlink:type="simple">28°01.42'N, 98°36.13'E</named-content></named-content>, ca. 1870 m, 12 Aug. 2018, Y. Lin et al. leg.; 1♀ (<abbrev xmlns:xlink="http://www.w3.org/1999/xlink" xlink:title="Natural History Museum of Sichuan University in Chengdu" id="ABBRID0E3ZAG" xlink:type="simple">NHMSU</abbrev>) CHINA: Yunnan Province, Fugong County, Shangpa Village, broadleaves deciduous forest, <named-content xmlns:xlink="http://www.w3.org/1999/xlink" content-type="dwc:verbatimCoordinates" xlink:type="simple"><named-content content-type="geo-json" specific-use="{&#34;type&#34;:&#34;Point&#34;,&#34;coordinates&#34;:[98.852667,26.894333]}" id="NCID0ED1AG" xlink:type="simple">26°53.66'N, 98°51.16'E</named-content></named-content>, ca. 1470 m, 2 Jul. 2016, Y. Li leg.</p></tp:treatment-sec><tp:treatment-sec sec-type="etymology" id="SECID0EI1AG"><title>Etymology.</title><p>Formed from the Chinese words for two (èr 二) and circle (huán 环), referring to the paired loops of copulatory ducts (Fig. <xref ref-type="fig" rid="F4">4E</xref>); noun.</p></tp:treatment-sec><tp:treatment-sec sec-type="diagnosis" id="SECID0ES1AG"><title>Diagnosis.</title><p>This new species can be distinguished from other congeners by the 2 coils of the unilateral copulatory ducts around the spermathecae (Fig. <xref ref-type="fig" rid="F4">4E–F</xref>).By having a posterior tubercle on the abdomen (Fig. <xref ref-type="fig" rid="F4">4A–C</xref>) it differs from <italic><tp:taxon-name><tp:taxon-name-part taxon-name-part-type="genus" reg="Coddingtonia">C.</tp:taxon-name-part> <tp:taxon-name-part taxon-name-part-type="species" reg="huifengi">huifengi</tp:taxon-name-part></tp:taxon-name></italic> sp. nov. (Fig. <xref ref-type="fig" rid="F2">2A–D</xref>), <italic><tp:taxon-name><tp:taxon-name-part taxon-name-part-type="genus" reg="Coddingtonia">C.</tp:taxon-name-part> <tp:taxon-name-part taxon-name-part-type="species" reg="anaktakun">anaktakun</tp:taxon-name-part></tp:taxon-name></italic> and <italic><tp:taxon-name><tp:taxon-name-part taxon-name-part-type="genus" reg="Coddingtonia">C.</tp:taxon-name-part> <tp:taxon-name-part taxon-name-part-type="species" reg="discobulbus">discobulbus</tp:taxon-name-part></tp:taxon-name></italic> (<xref ref-type="bibr" rid="B5">Labarque and Griswold 2014</xref>: figs 5A–C, 6A–C, 7A–C).</p></tp:treatment-sec><tp:treatment-sec sec-type="description" id="SECID0EJ3AG"><title>Description.</title><p><bold>Female</bold> (holotype): Carapace pear-shaped, black. Sternum tan. Legs dark brown. Abdomen obovate with posterior tubercle, dark black, ventrally darker than dorsally, covers sparse setae (Fig. <xref ref-type="fig" rid="F4">4A–C</xref>). <italic>Measurements</italic>: Total length 1.66. Carapace 0.62 long, 0.60 wide. Clypeus 0.14 high. Sternum 0.37 long, 0.38 wide. Abdomen 1.21 long, 1.04 wide. Length of legs: I 2.03 (0.65, 0.25, 0.43, 0.39, 0.31); II 1.80 (0.55, 0.23, 0.38, 0.34, 0.30); III 1.39 (0.42, 0.18, 0.26, 0.28, 0.25); IV 1.78 (0.55, 0.23, 0.40, 0.34, 0.26).</p><p><italic>Epigyne</italic> (Fig. <xref ref-type="fig" rid="F4">4D–F</xref>): plate weakly sclerotized, nearly rectangular, with an indistinct central pit and pair of posterolateral pockets. Spermathecae barely visible through the integument; lateral wings well developed, with sclerotized glandular ducts in the dorso-medial; spermathecae globose, closely spaced and almost adjacent; copulatory ducts form a half loop in the ventral later wings, followed by 2 complete loops surround the spermathecae, and finally connect to the spermathecae (Fig. <xref ref-type="fig" rid="F4">4E</xref>); fertilization ducts short and twisty, arise from the dorsal side of spermathecae (Fig. <xref ref-type="fig" rid="F4">4F</xref>).</p><p><bold>Male</bold>. unknown.</p></tp:treatment-sec><tp:treatment-sec sec-type="distribution" id="SECID0EL4AG"><title>Distribution.</title><p>Known only from the type locality (Fig. <xref ref-type="fig" rid="F6">6</xref>).</p></tp:treatment-sec><tp:treatment-sec><!--Section generated to contain objects referenced in tp:taxon-treatment.--><fig id="F4" position="float" orientation="portrait"><object-id xmlns:xlink="http://www.w3.org/1999/xlink" content-type="doi" xlink:type="simple">10.3897/zookeys.886.35492.figure4</object-id><object-id xmlns:xlink="http://www.w3.org/1999/xlink" content-type="arpha" xlink:type="simple">5BD3FA12-EBC0-5765-A6F4-36201D21A9B7</object-id><label>Figure 4.</label><caption><p><italic><tp:taxon-name><tp:taxon-name-part taxon-name-part-type="genus" reg="Coddingtonia">Coddingtonia</tp:taxon-name-part> <tp:taxon-name-part taxon-name-part-type="species" reg="erhuan">erhuan</tp:taxon-name-part></tp:taxon-name></italic> sp. nov., holotype female. <bold>A–C</bold> Habitus <bold>D</bold> epigyne <bold>E, F</bold> vulva (lactic acid-treated) <bold>A, F</bold> dorsal <bold>B, D, E</bold> ventral <bold>C</bold> lateral. Abbreviations: <abbrev xmlns:xlink="http://www.w3.org/1999/xlink" xlink:title="copulatory ducts" id="ABBRID0EYUAE" xlink:type="simple">CD</abbrev> copulatory ducts; <abbrev xmlns:xlink="http://www.w3.org/1999/xlink" xlink:title="central pit" id="ABBRID0E3UAE" xlink:type="simple">CP</abbrev> central pit; <abbrev xmlns:xlink="http://www.w3.org/1999/xlink" xlink:title="fertilization ducts" id="ABBRID0EAVAE" xlink:type="simple">FD</abbrev> fertilization ducts; <abbrev xmlns:xlink="http://www.w3.org/1999/xlink" xlink:title="glandular ducts" id="ABBRID0EEVAE" xlink:type="simple">GD</abbrev> glandular ducts; <abbrev xmlns:xlink="http://www.w3.org/1999/xlink" xlink:title="lateral grooves" id="ABBRID0EIVAE" xlink:type="simple">LG</abbrev> lateral grooves; <abbrev xmlns:xlink="http://www.w3.org/1999/xlink" xlink:title="lateral wing" id="ABBRID0EMVAE" xlink:type="simple">LW</abbrev> lateral wings; TG transversal groove; S spermathecae. Scale bars: 0.50 mm (<bold>A–C</bold>); 0.20 mm (<bold>D–F</bold>).</p></caption><graphic xmlns:xlink="http://www.w3.org/1999/xlink" xlink:href="zookeys-886-113-g004.jpg" position="float" orientation="portrait" xlink:type="simple" id="oo_352848.jpg"><uri content-type="original_file" xlink:type="simple">https://binary.pensoft.net/fig/352848</uri></graphic></fig><fig id="F2" position="float" orientation="portrait"><object-id xmlns:xlink="http://www.w3.org/1999/xlink" content-type="doi" xlink:type="simple">10.3897/zookeys.886.35492.figure2</object-id><object-id xmlns:xlink="http://www.w3.org/1999/xlink" content-type="arpha" xlink:type="simple">E40DEB54-5AF6-5D47-8AA0-ABB00A5FB073</object-id><label>Figure 2.</label><caption><p><italic><tp:taxon-name><tp:taxon-name-part taxon-name-part-type="genus" reg="Coddingtonia">Coddingtonia</tp:taxon-name-part> <tp:taxon-name-part taxon-name-part-type="species" reg="huifengi">huifengi</tp:taxon-name-part></tp:taxon-name></italic> sp. nov., holotype male (<bold>A, B</bold>) and paratype female (<bold>C–G</bold>). <bold>A–D</bold> Habitus <bold>E</bold> epigyne <bold>F, G</bold> vulva (lactic acid-treated). <bold>A, C, G</bold> dorsal <bold>B, D–F</bold> ventral. Abbreviations: <abbrev xmlns:xlink="http://www.w3.org/1999/xlink" xlink:title="copulatory ducts" id="ABBRID0EGRAE" xlink:type="simple">CD</abbrev> copulatory ducts; <abbrev xmlns:xlink="http://www.w3.org/1999/xlink" xlink:title="central pit" id="ABBRID0EKRAE" xlink:type="simple">CP</abbrev> central pit; <abbrev xmlns:xlink="http://www.w3.org/1999/xlink" xlink:title="fertilization ducts" id="ABBRID0EORAE" xlink:type="simple">FD</abbrev> fertilization ducts; <abbrev xmlns:xlink="http://www.w3.org/1999/xlink" xlink:title="glandular ducts" id="ABBRID0ESRAE" xlink:type="simple">GD</abbrev> glandular ducts; <abbrev xmlns:xlink="http://www.w3.org/1999/xlink" xlink:title="lateral grooves" id="ABBRID0EWRAE" xlink:type="simple">LG</abbrev> lateral grooves; <abbrev xmlns:xlink="http://www.w3.org/1999/xlink" xlink:title="lateral wing" id="ABBRID0E1RAE" xlink:type="simple">LW</abbrev> lateral Wings; TG Transversal groove; S spermathecae. Scale bars: 0.50 mm (<bold>A–D</bold>); 0.20 mm (<bold>E–G</bold>).</p></caption><graphic xmlns:xlink="http://www.w3.org/1999/xlink" xlink:href="zookeys-886-113-g002.jpg" position="float" orientation="portrait" xlink:type="simple" id="oo_352845.jpg"><uri content-type="original_file" xlink:type="simple">https://binary.pensoft.net/fig/352845</uri></graphic></fig><fig id="F6" position="float" orientation="portrait"><object-id xmlns:xlink="http://www.w3.org/1999/xlink" content-type="doi" xlink:type="simple">10.3897/zookeys.886.35492.figure6</object-id><object-id xmlns:xlink="http://www.w3.org/1999/xlink" content-type="arpha" xlink:type="simple">671E884D-E1E6-5CE5-916E-2A551AA99EF7</object-id><label>Figure 6.</label><caption><p>Distribution records of <italic><tp:taxon-name><tp:taxon-name-part taxon-name-part-type="genus" reg="Coddingtonia">Coddingtonia</tp:taxon-name-part></tp:taxon-name></italic> spp. in the world. <bold>A</bold><italic><tp:taxon-name><tp:taxon-name-part taxon-name-part-type="genus" reg="Coddingtonia">C.</tp:taxon-name-part> <tp:taxon-name-part taxon-name-part-type="species" reg="euryopoides">euryopoides</tp:taxon-name-part></tp:taxon-name></italic> Miller et al., 2009 <bold>B</bold><italic><tp:taxon-name><tp:taxon-name-part taxon-name-part-type="genus" reg="Coddingtonia">C.</tp:taxon-name-part> <tp:taxon-name-part taxon-name-part-type="species" reg="discobulbus">discobulbus</tp:taxon-name-part></tp:taxon-name></italic> Wunderlich, 2011 <bold>C</bold><italic><tp:taxon-name><tp:taxon-name-part taxon-name-part-type="genus" reg="Coddingtonia">C.</tp:taxon-name-part> <tp:taxon-name-part taxon-name-part-type="species" reg="anaktakun">anaktakun</tp:taxon-name-part></tp:taxon-name></italic> Labarque &amp; Griswold, 2014 <bold>D</bold><italic><tp:taxon-name><tp:taxon-name-part taxon-name-part-type="genus" reg="Coddingtonia">C.</tp:taxon-name-part> <tp:taxon-name-part taxon-name-part-type="species" reg="erhuan">erhuan</tp:taxon-name-part></tp:taxon-name></italic> sp. nov. <bold>E</bold><italic><tp:taxon-name><tp:taxon-name-part taxon-name-part-type="genus" reg="Coddingtonia">C.</tp:taxon-name-part> <tp:taxon-name-part taxon-name-part-type="species" reg="lizu">lizu</tp:taxon-name-part></tp:taxon-name></italic> sp. nov. <bold>F</bold><italic><tp:taxon-name><tp:taxon-name-part taxon-name-part-type="genus" reg="Coddingtonia">C.</tp:taxon-name-part> <tp:taxon-name-part taxon-name-part-type="species" reg="huifengi">huifengi</tp:taxon-name-part></tp:taxon-name></italic> sp. nov.</p></caption><graphic xmlns:xlink="http://www.w3.org/1999/xlink" xlink:href="zookeys-886-113-g006.jpg" position="float" orientation="portrait" xlink:type="simple" id="oo_352850.jpg"><uri content-type="original_file" xlink:type="simple">https://binary.pensoft.net/fig/352850</uri></graphic></fig></tp:treatment-sec><ref-list><ref id="B5"><mixed-citation xmlns:xlink="http://www.w3.org/1999/xlink" xlink:type="simple"><person-group><name name-style="western"><surname>Labarque</surname><given-names>FM</given-names></name><name name-style="western"><surname>Griswold</surname><given-names>CE</given-names></name></person-group> (<year>2014</year>) <article-title>New ray spiders from Southeast Asia: the new Philippine genus <italic><tp:taxon-name><tp:taxon-name-part taxon-name-part-type="genus">Tagalogonia</tp:taxon-name-part></tp:taxon-name></italic> gen. nov. and continental genus <italic><tp:taxon-name><tp:taxon-name-part taxon-name-part-type="genus">Coddingtonia</tp:taxon-name-part></tp:taxon-name></italic> Miller, Griswold and Yin, 2009 (<tp:taxon-name><tp:taxon-name-part taxon-name-part-type="order">Araneae</tp:taxon-name-part></tp:taxon-name>: <tp:taxon-name><tp:taxon-name-part taxon-name-part-type="family">Theridiosomatidae</tp:taxon-name-part></tp:taxon-name>), with comments on their intergeneric relationships.</article-title> In: <person-group><name name-style="western"><surname>Williams</surname><given-names>GC</given-names></name><name name-style="western"><surname>Gosliner</surname><given-names>TM</given-names></name></person-group> (<role>Eds</role>) <issue-title>The Coral Triangle: The 2011 Hearst Philippine Biodiversity Expedition.</issue-title><source>California Academy of Sciences, San Francisco</source>, <fpage>407</fpage>–<lpage>425</lpage>.</mixed-citation></ref></ref-list></tp:taxon-treatment>
