# Supplementary material for: Three new species of the genus Coddingtonia from Asia (Araneae, Theridiosomatidae)
Source: Zookeys. 2019 Nov 5;886:113–26. doi: 10.3897/zookeys.886.35492 (PMC6851222; doi:10.3897/zookeys.886.35492)
Supplement: XML Treatment for Coddingtonia lizu [file zookeys.886.35492-treatment5.xml]

<!DOCTYPE tp:taxon-treatment
  PUBLIC "-//TaxonX//DTD Taxonomic Treatment Publishing DTD v0 20100105//EN" "tax-treatment-NSO.dtd">
<tp:taxon-treatment xmlns:tp="http://www.plazi.org/taxpub"><tp:treatment-meta><kwd-group><label>Taxon classification</label><kwd><named-content xmlns:xlink="http://www.w3.org/1999/xlink" content-type="kingdom">Animalia</named-content></kwd><kwd><named-content xmlns:xlink="http://www.w3.org/1999/xlink" content-type="order">Araneae</named-content></kwd><kwd><named-content xmlns:xlink="http://www.w3.org/1999/xlink" content-type="family">Theridiosomatidae</named-content></kwd></kwd-group><mixed-citation publication-type="journal"><person-group><name><surname>Feng</surname><given-names>Chengcheng</given-names></name><name><surname>Lin</surname><given-names>Yucheng</given-names></name></person-group><article-title>Three new species of the genus <italic><tp:taxon-name><tp:taxon-name-part taxon-name-part-type="genus" reg="Coddingtonia">Coddingtonia</tp:taxon-name-part></tp:taxon-name></italic> from Asia (<tp:taxon-name><tp:taxon-name-part taxon-name-part-type="order">Araneae</tp:taxon-name-part></tp:taxon-name>, <tp:taxon-name><tp:taxon-name-part taxon-name-part-type="family">Theridiosomatidae</tp:taxon-name-part></tp:taxon-name>)</article-title><source>Zookeys</source><day>05</day><month>11</month><year>2019</year><volume>886</volume><fpage>113</fpage><lpage>126</lpage><pub-id pub-id-type="doi">10.3897/zookeys.886.35492</pub-id></mixed-citation></tp:treatment-meta><tp:nomenclature><tp:taxon-name><object-id xmlns:xlink="http://www.w3.org/1999/xlink" content-type="arpha" xlink:type="simple">25D592E8-AA13-52D3-864E-907E039E9A8C</object-id>
              <tp:taxon-name-part taxon-name-part-type="genus" reg="Coddingtonia">Coddingtonia</tp:taxon-name-part>
              <tp:taxon-name-part taxon-name-part-type="species" reg="lizu">lizu</tp:taxon-name-part>
              <object-id xmlns:xlink="http://www.w3.org/1999/xlink" content-type="zoobank" xlink:type="simple">http://zoobank.org/4DBF94AC-E4F0-4937-BD47-FB9709598596</object-id>
            </tp:taxon-name><tp:taxon-status xmlns:xlink="http://www.w3.org/1999/xlink" xlink:type="simple">sp. nov.</tp:taxon-status><xref ref-type="fig" rid="F5">Fig. 5</xref><!--PageBreak --><!--PageBreak --></tp:nomenclature><tp:treatment-sec sec-type="type material" id="SECID0ED6AG"><title>Type material.</title><p><bold><italic>Holotype</italic></bold> ♀, <bold><italic>paratypes</italic></bold> 2♀ and 2 juv. ♂ (<abbrev xmlns:xlink="http://www.w3.org/1999/xlink" xlink:title="Natural History Museum of Sichuan University in Chengdu" id="ABBRID0ER6AG" xlink:type="simple">NHMSU</abbrev>) CHINA: Hainan Province, Sanya City, Baoting County, Maogan Town, Xian’an Stone Cave, <named-content xmlns:xlink="http://www.w3.org/1999/xlink" content-type="dwc:verbatimCoordinates" xlink:type="simple"><named-content content-type="geo-json" specific-use="{&#34;type&#34;:&#34;Point&#34;,&#34;coordinates&#34;:[109.426833,18.597667]}" id="NCID0EY6AG" xlink:type="simple">18°35.86'N, 109°25.61'E</named-content></named-content>, ca. 620 m, 24 Nov. 2014, F. Li et al. leg. Two paratypes 1 juv. ♂ and 1♀ used for sequencing, same data as for preceding, GenBank: <ext-link xmlns:xlink="http://www.w3.org/1999/xlink" ext-link-type="gen" xlink:href="MN211313" xlink:type="simple">MN211313</ext-link> and <ext-link xmlns:xlink="http://www.w3.org/1999/xlink" ext-link-type="gen" xlink:href="MN211312" xlink:type="simple">MN211312</ext-link>.</p></tp:treatment-sec><tp:treatment-sec sec-type="etymology" id="SECID0EHABG"><title>Etymology.</title><p>Named for the Lizu people, an ethnic minority that first settled in the Hainan Province. Noun in apposition.</p></tp:treatment-sec><tp:treatment-sec sec-type="diagnosis" id="SECID0EMABG"><title>Diagnosis.</title><p>This new species can be distinguished from the congeners by having 5 loops of unilateral copulatory duct (Fig. <xref ref-type="fig" rid="F5">5D</xref>; Note: the broken first and fourth loops on the right side of copulatory duct in vulva are due to careless dissection). Moreover, it has a posterior tubercle on the abdomen (Fig. <xref ref-type="fig" rid="F5">5A, B</xref>), which is absent in <italic><tp:taxon-name><tp:taxon-name-part taxon-name-part-type="genus" reg="Coddingtonia">C.</tp:taxon-name-part> <tp:taxon-name-part taxon-name-part-type="species" reg="anaktakun">anaktakun</tp:taxon-name-part></tp:taxon-name></italic>, <italic><tp:taxon-name><tp:taxon-name-part taxon-name-part-type="genus" reg="Coddingtonia">C.</tp:taxon-name-part> <tp:taxon-name-part taxon-name-part-type="species" reg="discobulbus">discobulbus</tp:taxon-name-part></tp:taxon-name></italic>, and <italic><tp:taxon-name><tp:taxon-name-part taxon-name-part-type="genus" reg="Coddingtonia">C.</tp:taxon-name-part> <tp:taxon-name-part taxon-name-part-type="species" reg="huifengi">huifengi</tp:taxon-name-part></tp:taxon-name></italic> sp. nov. (Fig. <xref ref-type="fig" rid="F2">2A–D</xref>; <xref ref-type="bibr" rid="B5">Labarque and Griswold 2014</xref>: figs 5A–C, 6A–C, 7A–C).</p></tp:treatment-sec><tp:treatment-sec sec-type="description" id="SECID0EDCBG"><title>Description.</title><p><bold>Female</bold> (holotype): Carapace pear-shaped, black. Sternum dim, posteriorly contracted. Femora and tibiae of legs dark, other segments yellow to brown. Abdomen dark black, dorsal color lighter than venter, with posterior tubercle, covers sparse long, stiff setae (Fig. <xref ref-type="fig" rid="F5">5A, B</xref>). <italic>Measurements</italic>: Total length 1.72. Carapace 0.64 long, 0.61 wide. Clypeus 0.13 high. Sternum 0.40 long, 0.38 wide. Abdomen 1.23 long, 1.05 wide. Length of legs: I 2.06 (0.66, 0.26, 0.43, 0.39, 0.32); II 1.84 (0.56, 0.23, 0.38, 0.35, 0.32); III 1.42 (0.43, 0.19, 0.26, 0.29, 0.25); IV 1.81 (0.56, 0.23, 0.41, 0.34, 0.27).</p><p><italic>Epigyne</italic> (Fig. <xref ref-type="fig" rid="F5">5C–E</xref>): weakly sclerotized, nearly rectangular, black pigmentation in the central region; central pit and lateral pockets indistinct. lateral wings well developed, reniform and translucent; spermathecae small and round, separated by approximately one radius; copulatory ducts form a posterolateral auricular loop on the both sides of the lateral wings, followed by 5 loops, and finally connecting ventrally on the spermathecae (Fig. <xref ref-type="fig" rid="F5">5D</xref>); fertilization ducts short, arise from the dorsal-inner base of spermathecae (Fig. <xref ref-type="fig" rid="F5">5E</xref>).</p><p><bold>Male</bold>. unknown.</p></tp:treatment-sec><tp:treatment-sec sec-type="distribution" id="SECID0EFDBG"><title>Distribution.</title><p>Known only from the type locality (Fig. <xref ref-type="fig" rid="F6">6</xref>).</p><!--PageBreak --><!--PageBreak --><!--PageBreak --></tp:treatment-sec><tp:treatment-sec><!--Section generated to contain objects referenced in tp:taxon-treatment.--><fig id="F5" position="float" orientation="portrait"><object-id xmlns:xlink="http://www.w3.org/1999/xlink" content-type="doi" xlink:type="simple">10.3897/zookeys.886.35492.figure5</object-id><object-id xmlns:xlink="http://www.w3.org/1999/xlink" content-type="arpha" xlink:type="simple">4E662E10-17BC-560B-B9A6-BCC3F9D21DDE</object-id><label>Figure 5.</label><caption><p><italic><tp:taxon-name><tp:taxon-name-part taxon-name-part-type="genus" reg="Coddingtonia">Coddingtonia</tp:taxon-name-part> <tp:taxon-name-part taxon-name-part-type="species" reg="lizu">lizu</tp:taxon-name-part></tp:taxon-name></italic> sp. nov., holotype female. <bold>A, B</bold> Habitus <bold>C</bold> epigyne <bold>D, E</bold> vulva (lactic acid-treated) <bold>A, E</bold> dorsal <bold>B–D</bold> ventral. Abbreviations: <abbrev xmlns:xlink="http://www.w3.org/1999/xlink" xlink:title="copulatory ducts" id="ABBRID0EWWAE" xlink:type="simple">CD</abbrev> copulatory ducts; <abbrev xmlns:xlink="http://www.w3.org/1999/xlink" xlink:title="central pit" id="ABBRID0E1WAE" xlink:type="simple">CP</abbrev> central pit; <abbrev xmlns:xlink="http://www.w3.org/1999/xlink" xlink:title="fertilization ducts" id="ABBRID0E5WAE" xlink:type="simple">FD</abbrev> fertilization ducts; <abbrev xmlns:xlink="http://www.w3.org/1999/xlink" xlink:title="glandular ducts" id="ABBRID0ECXAE" xlink:type="simple">GD</abbrev> glandular ducts; <abbrev xmlns:xlink="http://www.w3.org/1999/xlink" xlink:title="lateral wing" id="ABBRID0EGXAE" xlink:type="simple">LW</abbrev> lateral wings; S spermathecae. Scale bars 0.50 mm (<bold>A, B</bold>); 0.20 mm (<bold>C–E</bold>).</p></caption><graphic xmlns:xlink="http://www.w3.org/1999/xlink" xlink:href="zookeys-886-113-g005.jpg" position="float" orientation="portrait" xlink:type="simple" id="oo_352849.jpg"><uri content-type="original_file" xlink:type="simple">https://binary.pensoft.net/fig/352849</uri></graphic></fig><fig id="F2" position="float" orientation="portrait"><object-id xmlns:xlink="http://www.w3.org/1999/xlink" content-type="doi" xlink:type="simple">10.3897/zookeys.886.35492.figure2</object-id><object-id xmlns:xlink="http://www.w3.org/1999/xlink" content-type="arpha" xlink:type="simple">E40DEB54-5AF6-5D47-8AA0-ABB00A5FB073</object-id><label>Figure 2.</label><caption><p><italic><tp:taxon-name><tp:taxon-name-part taxon-name-part-type="genus" reg="Coddingtonia">Coddingtonia</tp:taxon-name-part> <tp:taxon-name-part taxon-name-part-type="species" reg="huifengi">huifengi</tp:taxon-name-part></tp:taxon-name></italic> sp. nov., holotype male (<bold>A, B</bold>) and paratype female (<bold>C–G</bold>). <bold>A–D</bold> Habitus <bold>E</bold> epigyne <bold>F, G</bold> vulva (lactic acid-treated). <bold>A, C, G</bold> dorsal <bold>B, D–F</bold> ventral. Abbreviations: <abbrev xmlns:xlink="http://www.w3.org/1999/xlink" xlink:title="copulatory ducts" id="ABBRID0EGRAE" xlink:type="simple">CD</abbrev> copulatory ducts; <abbrev xmlns:xlink="http://www.w3.org/1999/xlink" xlink:title="central pit" id="ABBRID0EKRAE" xlink:type="simple">CP</abbrev> central pit; <abbrev xmlns:xlink="http://www.w3.org/1999/xlink" xlink:title="fertilization ducts" id="ABBRID0EORAE" xlink:type="simple">FD</abbrev> fertilization ducts; <abbrev xmlns:xlink="http://www.w3.org/1999/xlink" xlink:title="glandular ducts" id="ABBRID0ESRAE" xlink:type="simple">GD</abbrev> glandular ducts; <abbrev xmlns:xlink="http://www.w3.org/1999/xlink" xlink:title="lateral grooves" id="ABBRID0EWRAE" xlink:type="simple">LG</abbrev> lateral grooves; <abbrev xmlns:xlink="http://www.w3.org/1999/xlink" xlink:title="lateral wing" id="ABBRID0E1RAE" xlink:type="simple">LW</abbrev> lateral Wings; TG Transversal groove; S spermathecae. Scale bars: 0.50 mm (<bold>A–D</bold>); 0.20 mm (<bold>E–G</bold>).</p></caption><graphic xmlns:xlink="http://www.w3.org/1999/xlink" xlink:href="zookeys-886-113-g002.jpg" position="float" orientation="portrait" xlink:type="simple" id="oo_352845.jpg"><uri content-type="original_file" xlink:type="simple">https://binary.pensoft.net/fig/352845</uri></graphic></fig><fig id="F6" position="float" orientation="portrait"><object-id xmlns:xlink="http://www.w3.org/1999/xlink" content-type="doi" xlink:type="simple">10.3897/zookeys.886.35492.figure6</object-id><object-id xmlns:xlink="http://www.w3.org/1999/xlink" content-type="arpha" xlink:type="simple">671E884D-E1E6-5CE5-916E-2A551AA99EF7</object-id><label>Figure 6.</label><caption><p>Distribution records of <italic><tp:taxon-name><tp:taxon-name-part taxon-name-part-type="genus" reg="Coddingtonia">Coddingtonia</tp:taxon-name-part></tp:taxon-name></italic> spp. in the world. <bold>A</bold><italic><tp:taxon-name><tp:taxon-name-part taxon-name-part-type="genus" reg="Coddingtonia">C.</tp:taxon-name-part> <tp:taxon-name-part taxon-name-part-type="species" reg="euryopoides">euryopoides</tp:taxon-name-part></tp:taxon-name></italic> Miller et al., 2009 <bold>B</bold><italic><tp:taxon-name><tp:taxon-name-part taxon-name-part-type="genus" reg="Coddingtonia">C.</tp:taxon-name-part> <tp:taxon-name-part taxon-name-part-type="species" reg="discobulbus">discobulbus</tp:taxon-name-part></tp:taxon-name></italic> Wunderlich, 2011 <bold>C</bold><italic><tp:taxon-name><tp:taxon-name-part taxon-name-part-type="genus" reg="Coddingtonia">C.</tp:taxon-name-part> <tp:taxon-name-part taxon-name-part-type="species" reg="anaktakun">anaktakun</tp:taxon-name-part></tp:taxon-name></italic> Labarque &amp; Griswold, 2014 <bold>D</bold><italic><tp:taxon-name><tp:taxon-name-part taxon-name-part-type="genus" reg="Coddingtonia">C.</tp:taxon-name-part> <tp:taxon-name-part taxon-name-part-type="species" reg="erhuan">erhuan</tp:taxon-name-part></tp:taxon-name></italic> sp. nov. <bold>E</bold><italic><tp:taxon-name><tp:taxon-name-part taxon-name-part-type="genus" reg="Coddingtonia">C.</tp:taxon-name-part> <tp:taxon-name-part taxon-name-part-type="species" reg="lizu">lizu</tp:taxon-name-part></tp:taxon-name></italic> sp. nov. <bold>F</bold><italic><tp:taxon-name><tp:taxon-name-part taxon-name-part-type="genus" reg="Coddingtonia">C.</tp:taxon-name-part> <tp:taxon-name-part taxon-name-part-type="species" reg="huifengi">huifengi</tp:taxon-name-part></tp:taxon-name></italic> sp. nov.</p></caption><graphic xmlns:xlink="http://www.w3.org/1999/xlink" xlink:href="zookeys-886-113-g006.jpg" position="float" orientation="portrait" xlink:type="simple" id="oo_352850.jpg"><uri content-type="original_file" xlink:type="simple">https://binary.pensoft.net/fig/352850</uri></graphic></fig></tp:treatment-sec><ref-list><ref id="B5"><mixed-citation xmlns:xlink="http://www.w3.org/1999/xlink" xlink:type="simple"><person-group><name name-style="western"><surname>Labarque</surname><given-names>FM</given-names></name><name name-style="western"><surname>Griswold</surname><given-names>CE</given-names></name></person-group> (<year>2014</year>) <article-title>New ray spiders from Southeast Asia: the new Philippine genus <italic><tp:taxon-name><tp:taxon-name-part taxon-name-part-type="genus">Tagalogonia</tp:taxon-name-part></tp:taxon-name></italic> gen. nov. and continental genus <italic><tp:taxon-name><tp:taxon-name-part taxon-name-part-type="genus">Coddingtonia</tp:taxon-name-part></tp:taxon-name></italic> Miller, Griswold and Yin, 2009 (<tp:taxon-name><tp:taxon-name-part taxon-name-part-type="order">Araneae</tp:taxon-name-part></tp:taxon-name>: <tp:taxon-name><tp:taxon-name-part taxon-name-part-type="family">Theridiosomatidae</tp:taxon-name-part></tp:taxon-name>), with comments on their intergeneric relationships.</article-title> In: <person-group><name name-style="western"><surname>Williams</surname><given-names>GC</given-names></name><name name-style="western"><surname>Gosliner</surname><given-names>TM</given-names></name></person-group> (<role>Eds</role>) <issue-title>The Coral Triangle: The 2011 Hearst Philippine Biodiversity Expedition.</issue-title><source>California Academy of Sciences, San Francisco</source>, <fpage>407</fpage>–<lpage>425</lpage>.</mixed-citation></ref></ref-list></tp:taxon-treatment>
